# Supplementary material for: Plasticity in ventral pallidal cholinergic neuron-derived circuits contributes to comorbid chronic pain-like and depression-like behaviour in male mice
Source: Nat Commun. 2023 Apr 17;14:2182. doi: 10.1038/s41467-023-37968-x (PMC10110548; doi:10.1038/s41467-023-37968-x)
Supplement: Supplementary file 3 — Source Data [file 41467_2023_37968_MOESM3_ESM.xlsx]

## Sheet: All Figures
Fig.1	Fig. 1b	Mouse #	left			right				Fig. 1c	Mouse #	left			right				Fig. 1d	Mouse #	left			right				Fig. 1h	ChAT	non-ChAT		Fig. 1j	Mouse #	Left			Right				Fig. 1k	Mouse #	Left			Right
	PWT		baseline	Gal	recovery	baseline	Gal	recovery		PWT		baseline	MEC	recovery	baseline	MEC	recovery		PWT		baseline	saline	recovery	baseline	saline	recovery		ACh currents	150	161		PWT		baseline2	CNO	CNO+MEC	baseline2	CNO	CNO+MEC		PWT		baseline1	CNO	CNO+slaine	baseline1	CNO	CNO+saline
	Galantamine	1	1.033	0.24	0.839	1.065	0.583	0.839		Mecamylamine	1	1.503	1.462	2.184	1.257	1.602	1.033		saline	1	1.033	0.839	0.814	2.184	0.839	1.487		in VP neurons	93.1	21.2		hM3Dq in	1	1.31	0.24	2.784	1.033	0.24	2.184		hM3Dq in	1	1.033	0.24	0.125	1.503	0.24	0.24
	effect	2	1.571	0.18	1.033	1.257	0.395	1.033		effect	2	2.184	1.426	1.124	1.033	1.426	1.316		effect	2	1.033	1.033	1.257	1.033	1.033	1.221			56.8	65.9		VP ChAT neurons	2	1.033	0.361	2.784	1.571	0.312	2.184		VP ChAT neurons	2	2.784	0.361	0.24	1.033	0.312	0.361
		3	1.033	0.395	1.503	1.033	0.24	1.503			3	0.814	1.426	0.814	1.065	1.31	1.31			3	1.065	1.503	1.033	2.184	1.503	1.571			81.8	45.2		CNO or	3	2.184	0.125	1.033	1.426	0.24	1.124		CNO or	3	1.487	0.125	0.312	2.184	0.24	0.24
		4	1.257	0.312	1.571	2.184	0.361	1.033			4	1.31	1.426	2.184	1.221	1.426	1.602			4	1.932	1.571	1.124	1.503	1.033	1.033			36	76.42		CNO + MEC	4	1.033	0.312	1.124	1.31	0.312	1.503		CNO + saline	4	1.124	0.312	0.24	1.033	0.312	0.46
		5	1.065	0.583	1.722	1.065	0.583	1.033			5	1.602	2.784	1.257	0.814	1.426	1.257			5	1.033	1.722	1.257	1.196	1.033	1.602			65.9	44.6		in VP	5	1.571	0.18	1.31	1.124	0.401	1.033		in VP	5	1.221	0.18	0.401	1.033	0.401	0.24
		6	1.602	0.24	1.065	0.839	0.504	0.839			6	2.184	1.426	0.814	1.426	2.784	2.184			6	0.839	1.065	1.065	1.033	0.839	1.257			82.4	57.7			6	2.184	0.18	1.257	1.033	0.24	1.602			6	0.814	0.18	0.312	1.31	0.24	0.46
		7	1.602	0.46	1.033	0.839	0.24	1.065			7	0.814	2.784	0.814	1.033	1.426	1.602			7	1.602	1.033	1.31	1.426	1.065	1.033			80	84.2			7	1.31	0.361	1.124	1.033	0.24	1.426			7	1.124	0.361	0.46	1.065	0.24	0.583
		8	1.033	0.74	1.932	1.602	0.74	1.257			8	1.033	1.426	1.602	1.257	2.784	0.839			8	1.124	1.932	1.602	1.602	1.257	1.166			134	107			8	1.033	0.18	1.124	1.503	0.125	1.602			8	1.31	0.18	0.092	1.503	0.24	0.125
		9	1.065	0.092	1.033	1.571	0.24	1.033			9	0.839	0.832	1.033	1.221	1.426	1.602			9	2.184	1.033	1.065	1.124	1.033	1.571			109	50			9	1.033	0.24	2.784	1.602	0.24	2.784			9	2.184	0.18	0.092	1.602	0.125	0.092
																													105	48.2			10	1.033	0.125	1.932	1.602	0.24	1.571			10	1.257	0.24	0.125	1.033	0.24	0.24
		Mean	1.25122	0.360222	1.30344	1.27278	0.431778	1.07056			Mean	1.36478	1.66578	1.314	1.14744	1.73444	1.41611			Mean	1.30883	1.29333	1.09167	1.61533	1.38017	1.36183			99.5	39.1			11	0.839	0.24	2.184	1.033	0.125	1.31			11	1.033	0.125	0.066	0.839	0.18	0.092
		SEM	0.0882391	0.0687873	0.127675	0.146632	0.0603982	0.0681785			SEM	0.183101	0.221266	0.185032	0.0596979	0.199879	0.130157			SEM	0.201282	0.0925853	0.0675691	0.230282	0.0888844	0.0923856			62.9	67.1
		SD	0.216186	0.168529	0.312804	0.359248	0.147976	0.167037													0.493141	0.226834	0.165544	0.56419	0.217767	0.226345			64.7	25.6			Mean	1.51786	0.251286	1.63086	1.21857	0.283571	1.57943			Mean	1.36957	0.251286	0.298571	1.30871	0.283571	0.369143
		Power																											43.4	57.4			SEM	0.185607	0.0358567	0.299739	0.0827857	0.0234011	0.173679			SEM	0.247801	0.0358567	0.0419466	0.161195	0.0234011	0.0517192
																													178	88.5			SD	0.454737	0.0878488	0.734362	0.202825	0.0573327	0.425513			SD	0.607112	0.0878488	0.102769	0.394929	0.0573327	0.126712
																													323	51.9
																													371	70.8
																													82.4	157
																														99.5
Fig. 2	Fig. 2c							Fig, 2 g		left		right
		ChAT neuron	GCaMP6	Overlapping	overlap/GCaMP	overlap/ChAT		GCaMP6 signal		GCaMP6	eYFP	GCaMP6	eYFP
	section1	14	11	9	0.818182	0.642857		AUC	Trial 1	59.087	-5.11	25.65	-0.89
	section2	22	14	14	1	0.636364			Trial 2	88.69	-2.52	11.71	0.78
	section3	17	12	12	1	0.705882			Trial 3	24.9	-1.83	107.63	-1.98
	section4	20	14	13	0.928571	0.65			Trial 4	30.74	-4.75	81.54	2.88
	section5	17	16	14	0.875	0.823529			Trial 5	51.84	-1.45	34.66	-1.63
	section6	11	10	9	0.9	0.818182			Trial 6	45.86	-4.91	40.42	-1.59
	section7	13	11	10	0.909091	0.769231			Trial 7	10.307	-0.89	10.23	0.12
	section8	15	13	13	1	0.866667			Trial 8	7.17	-0.62	68.28	-3.23
									Trial 9	27.68	2.72	11.25	-1.31
									Trial 10	27.45	0.86	20.35	4.2
	mean				0.928856	0.739089			Trial 11	19.28	-1.63	29.52	-2.02
	SEM				0.0237386	0.0325749			Trial 12	16.75	-6.05	15.19	-3.56
									Trial 13	14.92	-5.2	52.57	-2.23
									Trial 14	14.25	-3.93	52.15	-6.96
									Trial 15	30.62	-1.65	21.63	-4.83
									Trial 16	27.17	0.87	35.33	-3.26
									Trial 17	25.31	-7.49	43.88	-0.96
									Trial 18	52.95	1.66	29.64	-4.23
									Trial 19	12.37	7.01	22.06	1.54
									Trial 20	22.39	-2.22	67.68	-3.07
									Trial 21	15.07	2.82	27.25	1.54
									Trial 22	34.01	-3.09	24.67	-5.2
									Trial 23	66.39		19.4
									Trial 24	56.99		76.73
									Trial 25	41.37
Fig. 3	Fig. 3b	post surgery day	sham (n = 15)		SNI (n = 16)					Fig. 3c	post surgery day	sham (n = 15)		SNI (n = 16)				Fig.3e	Ipsilateral		Contralateral			Fig.3f	Ipsilateral		Contralateral			Fig. 3h	current	sham n = 22		SNI n = 12			Fig. 3j	current	sham n = 41		SNI n = 50
	PWT		mean	SEM	mean	SEM				PWL		mean	SEM	mean	SEM			c-Fos %	sham	SNI	sham	SNI		c-Fos %	sham	SNI	sham	SNI		Current injection		Mean	SEM	Mean	SEM		Current injection		Mean	SEM	Mean	SEM
		0	1.20213	0.0794	1.46138	0.0934					0	12.1053	0.348	11.5094	0.343			ChAT neurons	7.14	12.5	0	33.33		non-ChAT neurons	68.8525	356.667	93.4426	461.667		evoked firing	0	2.58955	0.972741	4.05667	1.02292		evoked firing	0	4.62146	0.836931	4.67924	0.680861
		3	1	0.0668	0.0373125	0.00318					3	10.832	0.349	4.48187	0.247			in VP	7.69	12.5	14.29	21.43		in VP	93.4426	360	96.7213	388.333			20	9.37318	1.46767	15.1708	2.8484			20	16.5334	1.32443	16.7258	1.08606
		7	0.906933	0.0514	0.0391875	0.00366					7	11.316	0.311	4.15313	0.187			in SNI mice	0	30.77	0	15.38		in SNI mice	85.2459	265	59.0164	323.333		ChAT	40	15.8064	2.30519	26.6642	3.28578		non-ChAT	40	27.2963	1.60949	29.353	1.64107
		14	1.03507	0.0793	0.03775	0.00321					14	11.1787	0.325	4.265	0.0985				11.11	0	0	46.15			77.0492	150	91.8033	230			60	23.2214	3.09813	34.315	3.118			60	38.3312	2.40338	40.7234	2.25543
		21	1.13387	0.107	0.0400625	0.00376					21	11.5333	0.291	4.18875	0.199				16	14.29	0	15.38			108.197	103.333	78.6885	188.333			80	29.9282	3.86955	46.4608	4.36747			80	47.5783	3.20079	50.6778	2.64729
		28	0.894333	0.041	0.038875	0.00339					28	11.7613	0.382	4.2075	0.157				15.79	16.67	14.29	40.91			90.1639	238.333	81.9672	141.667			100	35.9514	4.62484	54.2833	6.07832			100	55.1679	3.49348	59.8626	2.97815
																			11.76	31.58	11.11	31.58			121.311	195	98.3607	138.333			120	42.0341	5.44124	62.9917	5.5476			120	62.6961	3.87446	66.5548	3.37103
		post surgery day	0	3	7	14	21	28		post surgery day	0	3	7	14	21	28			5.26	40	9.76	23.08			113.115	138.333	98.3333	315			140	48.0036	6.0344	67.0517	6.64726			140	69.5276	4.11559	74.7406	3.63625
			1.033	1.257	0.814	0.839	0.904	0.839			12.5	9.36	9.86	9.83	10.35	11.83			0	16.67	11.11	21.43			105	241.667	120	200			160	53.1364	6.6977	76.7817	6.76615			160	77.1439	4.35387	82.1785	3.6661
			0.814	1.602	0.662	0.856	1.602	0.814			12	11.68	11.69	10.37	13.42	12.64									115	220	91.6667	301.667			180	59.1175	7.14801	89.26	7.5628			180	82.8302	4.55739	87.9435	3.89276
			0.839	1.221	0.839	1.033	0.832	0.904			13.12	9.3	11.25	11.15	9.95	13.58									128.333	303.333	61.6667	143.333			200	62.0255	7.74385	94.1583	9.42485			200	85.4671	4.53699	92.5796	3.97552
			1.932	0.613	1.257	1.602	1.571	1.221			11.94	13.06	14.07	13.16	12.77	14.23		Mean							86.6667	131.667	81.6667	368.333
			1.31	0.814	0.904	0.904	1.932	1.033			10.17	10.63	10.78	12.59	13.13	9.82		SEM
		Sham	1.033	1.073	0.856	1.257	1.221	0.814		Sham	11.33	11.04	13.43	12.99	11.64	11.53
			1.602	1.257	0.839	1.503	0.839	0.904			13.07	10.9	11.17	11.36	11.38	10.3
			1.487	0.662	0.703	0.839	0.74	0.703			12.57	9.96	12.17	13.13	12.7	11.64
			0.839	0.839	0.904	0.662	0.839	0.839			9.92	10.46	11.19	9.54	10.61	11.29
			1.31	1.033	1.257	0.814	0.839	0.904			12.7	8.78	10.81	10.39	10.21	9.62
			1.257	0.943	0.839	0.904	1.602	1.221			9.73	10.92	10.34	9.59	12.34	11.85
			1.033	1.065	1.033	1.033	1.602	0.814			13.85	13.69	11.91	10.31	10.55	14.46
			1.257	0.839	0.662	0.839	0.613	0.662			12.95	11.42	10.97	11.2	11.83	12.2
			1.221	0.839	1.221	1.602	1.033	0.904			11.63	11.55	10.13	11.13	10.95	10.57
			1.065	0.943	0.814	0.839	0.839	0.839			14.1	9.73	9.97	10.94	11.17	10.86
		post surgery day	0	3	7	14	21	28		post surgery day	0	3	7	14	21	28
			1.932	0.06	0.037	0.047	0.028	0.039			11.37	3.6	3.84	3.72	4.81	4.81
			1.124	0.037	0.036	0.037	0.037	0.053			12.96	4.59	4.44	4.11	3.65	3.7
			1.571	0.028	0.064	0.034	0.064	0.055			13.52	5.63	5.64	3.96	4.45	5.45
		SNI	1.033	0.042	0.047	0.036	0.047	0.037		SNI	10.08	3.01	3.18	4.22	5.7	4.96
			1.932	0.05	0.019	0.042	0.055	0.06			12.71	5.28	5.09	4.61	4.5	3.49
			1.503	0.036	0.042	0.053	0.036	0.028			12.14	4.04	3.88	4.85	4.47	4.4
			1.503	0.037	0.019	0.068	0.069	0.047			11.89	4.78	4.23	4.07	2.8	3.88
			1.865	0.019	0.053	0.024	0.047	0.028			11.51	4.2	4.01	4.45	4.22	4.86
			1.503	0.042	0.047	0.019	0.024	0.037			10.97	4.92	3.75	3.68	3.16	4.02
			1.033	0.053	0.053	0.024	0.042	0.019			10.18	3.21	3.22	4.31	4.54	4.44
			1.602	0.037	0.037	0.028	0.036	0.053			8.63	4.58	4.48	4.4	4.91	3.58
			2.184	0.019	0.053	0.042	0.028	0.019			12.58	4.05	4.88	4.01	3.2	4.47
			1.033	0.047	0.024	0.047	0.019	0.053			10	5.12	3.63	4.17	3.23	4.25
			1.221	0.024	0.053	0.028	0.037	0.024			11.75	4.65	3.44	3.93	4.69	3.6
			1.31	0.047	0.024	0.047	0.019	0.042			10.53	3.25	3.49	4.67	3.85	4.3
			1.033	0.019	0.019	0.028	0.053	0.028			13.33	6.8	5.25	5.08	4.84	3.11
Fig. 4	Fig. 4b	contralateral		Ipsilateral			Fig. 4c	contralateral		Ipsilateral			Fig. 4d	Contralateral			Ipsilateral				Fig. 4e	Contralateral			Ipsilateral				Fig. 4f	Contralateral			Ipsilateral				Fig. 4g	Contralateral			Ipsilateral
	VP stimulation	no light	light	no light	light		VP stimulation	no light	light	no light	light		VP ChR2	baseline	light	recovery	baseline	light	recovery		VP eYFP	baseline	light	recovery	baseline	light	recovery		VP ChR2	baseline	light	recovery	baseline	light	recovery		VP eYFP	baseline	light	recovery	baseline	light	recovery
	ChR2	0	9	0	50		ChR2	68.5714	157.377	31.4286	137.705		PWT	1.033	0.703	1.31	1.257	0.483	1.033		PWT	0.839	1.426	1.124	0.839	1.033	1.033		PWL	9.95	6.37	8.35	8.66	5.77	9.54		PWL	15.38	13.6367	13.9267	14.7667	14.2667	14.4033
	c-Fos ChAT neurons	0	38	9	58		c-Fos ChAT neurons	80	155.738	91.4286	219.672		n = 15	1.033	0.381	1.31	1.571	0.301	1.31		n = 9	1.033	1.31	2.184	0.832	0.839	1.033		n = 15	12.04	7.23	9.95	10.71	5.69	11.33		n = 9	14.3467	13.65	13.9	15.09	13.7167	12.6267
		6	13	0	81			71.4286	209.836	98.5714	172.131			1.31	0.483	1.257	1.033	0.238	1.503			1.033	1.124	1.033	1.033	1.31	1.31			8.67	5.76	9.43	8.61	5.9	9.29			11.8733	10.46	12.02	14.9	14.6467	13.63
		0	11	0	75			82.8571	118.033	108.571	424.59			1.033	0.187	1.033	1.31	0.187	1.221			1.602	0.839	0.839	1.033	0.814	1.033			14.8867	5.93	14.41	15	6.03667	15.0267			12.3933	11.6067	11.9467	11.2933	11.7067	11.0067
		6	23	5	53			92.8571	103.279	50	236.066			1.932	0.038	1.065	1.033	0.038	0.839			0.839	1.033	1.033	1.033	1.033	1.033			12.0533	5.05333	12.4833	10.07	5.63	10.49			12.48	10.02	11.9867	15.59	14.8633	13.9767
		15	0	0	42			98.5714	239.344	55.7143	126.23			1.033	0.038	1.257	0.814	0.163	1.602			1.065	1.188	1.571	1.605	1.033	2.184			11.5533	6.26	14.5033	9.11333	6.07	11.8267			13.7533	15.37	14.7	9.91	12.2567	11.92
		7	14	10	52			88.5714	273.771	90	288.525			1.033	0.073	1.033	1.221	0.163	1.221			1.503	1.517	1.257	1.571	1.033	2.184			12.69	5.86333	11.6367	11.5067	5.37667	10.0933			12.15	10.2967	11.89	13.77	12.21	13.1733
		5	8	10	48			67.1429	198.361	57.1429	332.787			1.31	0.038	1.602	1.033	0.098	2.184			0.839	1.033	2.184	1.772	0.814	0.814			13.1767	6.09333	11.0133	9.96	5.63333	12.4867			12.38	12.07	14.015	13.555	14.255	14.075
		8	20	9	50			90	136.066	65.7143	127.869			1.257	0.073	0.839	0.814	0.051	0.814			1.033	1.033	1.124	1.124	1.073	1.772			12.56	5.43	11.88	12.7667	6.07333	13.0333			14.035	15.01	12.54	12.72	14.37	15.26
		5	20	7	67			118.571	167.213	54.2857	293.443			1.426	0.073	1.033	1.257	0.051	1.571											11.6633	5.85333	12.1133	10.9267	5.68	14.1167
		7	36	20	45			50	211.475	45.7143	185.246			1.257	0.098	1.571	1.571	0.127	0.814											15.27	7.40333	14.0333	12.81	9.44333	14.6133
		7	0	25	75			72.8571	193.443	117.143	280.328			1.124	0.098	1.31	1.602	0.147	1.257											12.8367	8.03667	15.31	12.71	10.67	16.8067
		12	0	0	79									1.033	0.147	1.571	1.033	0.163	1.571											11.5867	7.48333	14.1567	13.35	11.06	14.94
		0	10	18	77									1.033	0.147	1.571	1.033	0.187	1.065											10.69	7.73333	15.05	13.11	9.62667	15.23
		0	0	8	60									1.31	0.073	1.065	1.221	0.098	0.839											13.9567	6.95667	14.1867	17.38	9.34	16.1933
Fig. 5	Fig. 5a	sham	SNI		Fig. 5b	sham	SNI		Fig. 5c	time in	sham	SNI	Open arms	sham	SNI		Fig. 5d	sham	SNI			sham	SNI		Fig. 5f	eGFP	ChR2		Fig. 5g	eGFP	ChR2		Fig. 5h	open arm	eGFP	ChR2	open arms	eGFP	ChR2	open arms	eGFP	ChR2		Fig. 5j		Left		right
	Sham n = 15	107.47	172.66		Sham n = 15	86.3	91.36		Sham n = 15	open arms	30.3	21.8	entries %	46.875	42.8571		sham n = 13	50.5489	60.3743		sham n = 13	11.6805	9.4519		sham n =10	85.32	168.69		sham n =10	101.81	152.41		sham n =10	time (s)	44.3	3.4	entries	35	9.375	distance	1033.5	1232.5		repeated		no light	light	no light	light
	SNI n = 15	126.7	141.71		SNI n = 16	56.16	118.6		SNI n = 16	(s)	87.5	14.1		51.4286	28.5714		SNI n = 15	53.3096	44.1345		SNI n = 15	22.0404	10.8532		SNI n = 11	93.8	133.64		SNI n = 11	60.43	142.55		SNI n = 11		36.8	7.1		36	17.6471	in EPM	1081.2	1374.7		blue light	section1	0	10	0	46.88
	TST	91.88	138.78		FST	35.94	134.9		Time inopen		34.4	10.1		41.1765	19.2308		immobility	45.8089	45.5323		% time in center	10.2933	12.0014		repetitive light	108.86	99.02		repetitive light	54.43	186.29		repetitive light		24.6	7.9	repetitive light	35	32.4324	repetitive light	1149.2	914.3		VP ChR2	section2	7.69	19.05	11.11	45.16
	immobility	101.63	179.9		immobility	54.78	149.96		arms (s)		34.7	27.6		51.2195	39.4737		in open	47.0372	57.6025		area in open	15.5187	15.0445		TST	91.98	124.05		FST	66.12	161.21		EPM		25.9	20.4		45	33.3333		797.3	1185.1		c-Fos (%)	section3	16.13	30	7.14	62.07
	time (s)	95.95	201.05		time (s)	75.08	148.76		time (s)		56.3	8.6		52.1739	25		field arena	41.7362	54.8512		field arena	11.6661	8.8706		Immobility time	37.23	154.33		Immobility time	89.51	183.96				18.7	14.4		42	37.5		615.4	1049.3		ChAT	section4	0	10	0	46.88
		76.26	178.1			52.84	106.02				26.7	8.4		36.3636	27.027			54.5046	54.2962			15.3429	5.5628		(s)	101.23	121.63		(s)	57.83	150.9				15.5	15.6		36	38.6364		894	1307.7			section5	7.69	19.05	11.11	35.48
		90.74	156.47			66.8	119.02				11.5	31.2		42.8571	33.3333			37.8803	42.694			11.1719	12.8015			98.07	179.05			43.07	143.32				17.9	6.25291		37	4		1111.1	853.779			section6	16.13	30	7.14	69.57
		57.08	111.37			126.62	91.44				36.6	7.9		37.037	30.7692			44.2197	40.6625			25.743	7.9324			50.26	161.22			83.91	162.91				29.263	0.73557		40.74	3		963.459	1136.33			section7	0	18.52	11.76	56
		85.39	154.65			65.12	112.28				50.7	21.7		33.3333	37.037			50.5232	30.0427			22.4519	10.8632			89.47	160.88			73.58	152.1				22.9323	0.568395		31.08	1		1645.06	891.396			section8	8	25	8	40
		39.63	141.25			92.54	101.52				14.8	22.4		37.1429	26.6667			44.8827	45.6311			18.3203	19.6222			77.28	160			52.73	137.94				31.4233	6.0183		22.99	5		1688.39	833.531			section9	8.11	31.25	19.23	50
		48.13	149.34			74.84	138.08				39.4	28.5		31.5789	48.7179			51.443	62.6711			14.8736	5.6044				144.61			45.48	175.81					12.8679			8			1133.71			section10	17.65	13.04	16.13	22.22
		107.41	165.25			98.46	136.76				46.2	4		38.5965	36.8421			54.0237	66.2489			18.6869	2.4089								161.88														section11	4.35	0	0	40.91
		64.34	173.37			63.2	164.78				16.5	8.2		23.0769	41.1765			43.9169	51.6			20.8766	8.3244																						section12	5.71	16.67	11.54	25
		111.08	144.7			112.6	124.2				19.9	15.8		53.8462	26.6667				46.0578				6.1244																						section13	9.09	14.29	10	53.13
		72.3	155.47			73.42	162.28				38.7	29.3		32.1429	35.4839				45.3911				14.0844																						section14	0	17.65	0	40
							104.98					17.4			25																														section15	12.5	22.73	18.75	43.75
																	mean	47.6796	49.8527			16.8205	9.97001
																	SEM	1.42825	2.47206			1.37729	1.13041
Fig. 6	Fig. 6d	CFA contralateral				CFA ipsilateral						CFA contralateral				CFA ipsilateral					Fig. 6e	CFA contralateral				CFA ipsilateral					CFA contralateral				CFA ipsilateral					Fig. 6f		SNI				SNI			Fig. 6g
	PWT	baseline	CFA	CFA+light	CFA	baseline	CFA	CFA+light	CFA			baseline	CFA	CFA+light	CFA	baseline	CFA	CFA+light	CFA		PWL	baseline	CFA	CFA+light	CFA	baseline	CFA	CFA+light	CFA		baseline	CFA	CFA+light	CFA	baseline	CFA	CFA+light	CFA		PWT	baseline	no light	light		baseline	no light	light		PWL
		1.033	0.532	0.662	0.483	1.033	0.361	0.839	0.943		CFA pain	1.033	0.147	0.116	0.217	1.571	0.224	0.224	0.157			13.51	6.27333	10.79	7.89	13.21	6.42667	9.81333	5.71333		9.97	7.1	7.46	7.2	11.87	8.02	7.56	8.21			1.033	0.069	0.217		1.033	0.019	0.024
	CFA pain	0.839	0.631	1.511	0.532	1.267	0.839	1.602	0.662		VP ChAT	1.602	0.147	0.284	0.284	1.31	0.361	0.224	0.284		CFA pain	14.42	7.18	14.73	6.44	13.22	6.07333	10.0833	5.59	CFA pain	11.99	7.2	8.27	9.1	10.81	8.51	8.60333	8.37		SNI	2.184	0.05	0.361	SNI	1.257	0.024	0.042		SNI
	VP ChAT	1.571	0.217	1.571	0.483	0.839	0.284	0.832	0.613		eGFP	1.257	0.123	0.06	0.381	1.503	0.123	0.224	0.217		VP ChAT	12.79	6.78333	10.6533	4.94667	14.1	5.27333	10.2667	8.22667	VP ChAT	12.28	7.45	7.78	8.72	9.44	7.13	7.76	7.13		NpHR n = 8	2.184	0.047	0.361	eYFP n = 7	1.31	0.037	0.053		NpHR n = 8
	NpHR	1.033	0.116	0.943	0.483	0.839	0.384	0.839	0.483		light	1.033	0.147	0.116	0.284	1.033	0.157	0.284	0.116		NpHR	15.77	7.58	13.86	6.86333	13.05	6.71667	9.21333	5.28	eGFP	11.84	6.74	6.74	7.8	12.34	7.09	7.79	7.92			1.31	0.091	0.532		2.184	0.019	0.019
	inhibition	1.503	0.904	2.184	0.904	1.033	0.381	1.31	0.381		n = 8	1.166	0.224	0.284	0.483	2.184	0.123	0.414	0.284		inhibition	15.29	5.96333	12.4667	7.73667	12.4767	4.30333	10.78	7.03667	light	12.59	7.1	7.26	9.34	16.21	6.7	6.9	7.09			1.503	0.064	0.301		1.033	0.05	0.028
	n = 9	1.033	0.483	1.221	0.703	1.257	0.284	1.033	0.703			1.221	0.284	0.284	0.284	0.943	0.217	0.414	0.217		n = 9	10.93	7.35333	18.9	6.84	11.8467	7.13667	18.5433	6.62333	n = 8	12.14	8.73	7.55	10.39	11.85	8.41	7.7	10.82			1.503	0.036	0.284		1.571	0.037	0.047
		1.033	0.839	2.184	0.613	0.603	0.631	1.31	0.381			1.602	0.123	0.217	0.532	2.184	0.284	0.361	0.361			12.09	6.52667	13.37	6.23667	11.7767	5.63333	12.8633	7.08		13.43	7.07	7.25	8.32	11.85	8.42	8.69	9.77			1.033	0.05	0.361		1.033	0.036	0.024
		1.033	0.147	0.904	0.166	1.503	0.047	0.361	0.047			1.257	0.284	0.217	0.284	1.487	0.361	0.284	0.217			12.93	6.79667	12.16	7.07	11	6.29667	15.0133	6.67		10.49	7.13	8.39	8.32	12.01	7.46	8.02	7.63			1.033	0.047	0.483
		1.033	0.116	0.839	0.05	1.31	0.069	0.384	0.069													12.3433	6.40667	11.7867	6.69667	10.25	8.24	17.7667	7.31667
Fig. 7	Fig. 7b	Sham	SNI	SNI+light		Fig. 7c	Sham	SNI	SNI+light		Fig. 7d		Sham	SNI	SNI+light		Sham	SNI	SNI+light		Sham	SNI	SNI+light		Fig. 7f		left			right				Fig. 7g		left			right
	repeated	29.86	169.96	71.92		repeated	60.66	146.66	149.62		repeated	open arms	47.1	3.7	35.8	open arms	34.2857	9.67742	50		1033.5	765.3	1030.7		NpHR		sham	SNI	SNI+light	sham	SNI	SNI+light		NpHR		sham	SNI	SNI+light	sham	SNI	SNI+light
	yellow light	76.14	182.83	115.44		yellow light	78.82	131.82	28.28		yellow light	time (s)	26.4	35.6	43.3	entries%	40	39.2857	42.8571	distance in EPM	1081.2	995	837.8		% c-Fos	section1	0	36.3636	0	25	40	0		number / mm2	section1	152.231	150.502	64.1026	98.1595	150.735	70.8661
	in SNI mice	47.14	155.7	140.32		in SNI mice	41.18	150.28	61.32		in SNI mice		22.7	16	18.625		44.186	42.8571	32		1149.2	1525.77	975.9		ChAT neurons	section2	5.88	16.6667	7.14	7.14	35.7143	7.14		non ChAT	section2	73.2861	142.212	132.212	129.214	86.7679	42.1836
		48.3	85.39	42.01			61.48	176.48	126.06				24.1	18.6	33.4		29.0323	27.5862	38.4615	repetitive light	981.755	1153.97	897.731			section3	8.33	16.6667	9.68	19.05	28.5714	20		neurons	section3	75.067	127.388	46.5116	91.1458	77.5401	95.3437
	TST	101.1	143.99	51.12		FST	58.12	122.52	116.2				15.0457	7.5	23.5132		31.0345	26.3158	32.2581		1245.9	748.858	1914.09		repeated VP	section4	0	9.52381	4.17	13.33	16.6667	15.38		repeated VP	section4	51.1945	127.371	68.2303	74.0741	128.736	82.1256
	immobility	102.96	127.84	106.15		immobility	86.23	179.04	118.42				21.4318	1.7	18.5		45.4545	16.6667	32.5581		1035.86	1374.71	1342.72		photoinhibition	section5	7.69	27.7778	10.53	5.26	11.1111	0		photoinhibition	section5	52.3013	170.833	87.5912	99.359	166.667	56.213
	time	83.62	124.1	59.35		time	73.52	143.68	97.3				44.8241	1.8	17.3209		27.2727	15	36.8421		754.449	1103.13	1184.06			section6	9.09	20	0	0	40	14.29			section6	67.4847	75.8017	75.5396	69.7674	157.377	54.3933
		33.51	170.41	135.56			67.77	160.73	69				50.2529	2.80854	65.1		29.63	13.33	50.625		1063.7	504.793	766.79			section7	0	0	13.79	11.11	33.3333	5.26			section7	67.6692	77.4648	143.969	67.0554	135.965	93.1034
		74.52	138.88	93.52			42.16	152.98	132.38				52.8942	2.57472	17.5		31.03	8.33	31.0345		1481.14	717.739	984.652			section8	5.26	19.0476	0	0	0	18.75			section8	50.7463	102.102	76.4331	48.3871	163.58	86.2534
		57.17	141.05	67.61			50.99	154.14	57.78				26.748	12.7723	29.9		38.89	14.29	42.8571		1493.12	1734.99	1595.52			section9	0	4	8	9.76	28.5714	14.29			section9	105	130.319	101.415	66.313	163.822	25.8065
		58.1	151.77	104.19			41.38	139.64	121.48				35.1433	28.0063	34		31.43	24.32	27.7778		1251.25	961.979	1403.71			section10	4	11.1111	26.19	11.11	11.1111	6.67			section10	115	195.96	45.977	98.3333	167.91	28.4698
		47.69	179.32	102.19			70.86	171.92	125.36				23.9772	2.03953	27.9183		54.17	9.38	56.25		1301.78	1151.1	1176.31			section11	6.06	15.3846	16.98	0	16.6667	0			section11	128.333	161.383	95.7447	91.6667	175.202	47.0588
																										section12	0	21.4286	16.07	0	22.2222	0			section12	86.6667	138.138	86.0534	61.6667	214.286	70.922
																										section13	7.89	15.3846	8.33	8	14.2857	23.08			section13	121.667	139.759	128.205	81.6667	171.254	14.2857
																										section14	0	23.0769	7.69	14.81	37.5	9.09			section14	116.667	132.076	127.036	95	160.819	40.2145
																										section15	0	41.6667		0	28.5714				section15	95	169.811		71.6667	138.643
Fig. 8		Fig. 8f		eYFP	GACh		Fig. 8k	contralateral		ipsilateral
		GACh	trial1	1.71707	6.83978			no light	light	no light	light
		eYFP	trial2	1.47728	8.35905		c-Fos neuron	68.8889	60	124.444	260
		BLA	trial3	1.8317	6.01048		in BLA	115.556	88.8889	86.6667	275.556
		Fiber in	trial4	3.31631	6.15426			108.889	115.556	104.444	235.556
		BLA	trial5	0.909604	7.08325		VP-BLA	135.556	180	122.222	266.667
			trial6	2.81094	18.2783		stim	97.7778	160	68.8889	222.222
		Pain stim	trial7	3.26443	10.574			162.222	166.667	100	184.444
			trial8	2.42571	19.8574			135.556	182.222	115.556	208.889
		ACh release	trial9	3.88207	20.2212			162.222	124.444	75.5556	193.333
			trial10	3.05149	25.1037			120	137.778	124.444	220
			trial11	2.76632	24.2631			117.778	93.3333	75.5556	266.667
			trial12	2.42628	6.60844			117.778	104.444	48.8889	251.111
			trial13	1.66678	10.4595			73.3333	84.4444	88.8889	200
			trial14	1.97878	10.7284
			trial15		11.7933
			trial16		12.262
			trial17		6.69593		Mean	117.963	124.815	94.6296	232.037
							SEM	8.45515	11.7137	7.11436	9.13571
Fig. 9	Fig. 9d	VP-ChAT-ChR2							VP-ChAT-eYFP							Fig. 9e		VP-ChAT-ChR2							VP-ChAT-eYFP							Fig. 9h		left		right			Fig. 9i	eGFP n = 12	ChR2 n = 12		Fig. 9j	eGFP n = 12	ChR2 n = 12		Fig. 9k		eGFP n = 12
	VP-BLA	contralateral			ipsilateral			VP-BLA	contralateral			ipsilateral						contralateral			ipsilateral			VP-BLA	contralateral			ipsilateral						no light	light	no light	light			107.45	173.78			84.22	167.98			open arms	43.9
	stimulation	baseline	light	recovery	baseline	light	recovery	light	baseline	light	recovery	baseline	light	recovery			VP-BLA	baseline	light	recovery	baseline	light	recovery	light	baseline	light	recovery	baseline	light	recovery		repeated	section1	115.903	182.927	82.7423	184.397		repeated	110.28	102.05		repeated	44.28	138.38		repeated	time (s)	22.1
	and PWT	1.31	0.662	1.033	1.503	0.814	1.426	and PWT	1.571	1.503	1.183	1.033	0.814	1.503			stimulation	14.81	5.99	11.48	13	8.67333	12.5633	and PWL	15.7767	13.5933	13.3633	12.56	11.2033	11.3833		light	section2	71.9101	152.838	98.1432	181.818		light	46.18	120.11		light	56.02	155.77		light		55.9
		1.033	0.24	2.184	1.124	0.662	1.31		1.033	1.31	1.503	0.814	1.033	2.184			and PWL	11.3833	7.50333	10.0533	10.78	12.4133	10.5133		11.6533	14.66	14.9733	12.5	13.6333	12.06		VP-BLA	section3	82.1918	250.996	95.9302	107.266		VP-BLA	123.73	158.35		VP-BLA	60.82	190.86		VP-BLA		14.7
		1.571	0.312	1.31	1.033	1.065	1.503		0.814	1.221	1.033	1.166	1.31	1.033				12.7067	6.08667	12.65	11.22	8.57667	12.3033		11.9667	13.5233	13.83	12.8267	12.4733	13.0733		ChR2	section4	109.635	247.423	84.2391	171.34		ChR2	124.33	166.52		ChR2	72.1	133.87		ChR2		13.8
		1.221	0.166	2.784	1.033	1.065	2.184		1.503	1.602	1.033	1.124	1.503	1.221				11.63	7.1	10.5433	12.16	10.4433	10.5467		12.67	12.5167	12.0567	13.6367	12.6067	12.9167			section5	80.3324	200	64.5161	162.162			104.48	80.62			43.54	146.66				28.5
		1.257	0.401	1.033	1.221	0.24	0.839		1.31	1.033	1.033	1.602	1.033	2.184				11.91	6.33667	11.91	12.7167	12.1367	12.7333		14.2467	12.27	12.02	12.6533	10.0867	11.2		c-Fos in	section6	113.095	183.946	59.2105	120.181		TST	65.9	148.62		FST	98.1	141.5		EPM		31.7
		2.184	0.396	1.257	1.033	0.814	1.602		1.932	1.503	1.033	1.166	1.065	2.184				13.2033	6.4	11.8133	10.41	10.9067	11.1		12.7867	12.32	12.3	11.64	13.87	12.9067		BLA	section7	60.0707	158.73	115.265	202.454			103.58	205.31			52.82	81.07				44.4
		1.033	0.24	1.033	0.814	1.602	0.839		1.221	1.033	1.257	0.814	1.065	1.033				10.86	5.25	11.1233	10.37	10.4267	13.9633		11.41	12.3833	14.8267	11.51	10.5633	12.4033			section8	66.4653	89.2193	115.819	126.126			23.34	119.91			59.67	165.39				20.9941
		0.814	0.46	1.221	1.033	1.221	0.814		1.31	2.184	1.503	1.503	1.865	1.602				10.6767	5.94333	9.84	12.0033	10.6833	10.6367		15.195	15.075	14.65	13.085	14.245	15.17			section9	82.2785	161.836	131.579	145.882			100.89	202.88			60.07	135.83				40.6497
		1.033	0.147	1.033	1.571	0.904	1.257		1.602	1.602	1.24	1.033	1.221	1.124				15.11	7.91667	14.18	13.5733	13.5933	12.8667		14.08	14.6	14.98	14.04	13.37	14.53			section10	98.8024	134.146	90.4255	171.687			79.9	182.45			55.52	184.94				23.9017
		1.503	0.284	1.033	1.033	0.839	1.065		1.065	1.033	1.033	1.503	1.932	1.503				12.65	6.75333	15.3967	9.44	15.4667	12.5233		13.055	14.485	14.645	13.83	12.02	15.95			section11	90.9091	132.743	95.8466	73.4694			35.96	197			50.43	172.93				22.3306
		0.814	0.361	1.033	1.033	1.722	1.602		0.814	0.814	1.571	1.602	1.602	1.065				14.1167	7.20333	13.6333	11.17	10.91	11.17		13.425	14.3	14.53	14.35	15.42	11.545			section12	93.8511	143.192	148.036	135.048
		1.602	0.224	2.184	1.602	1.065	1.31		1.31	1.602	1.31	0.814	1.033	2.184				14.5967	6.91	11.31	11.2	13.4367	10.0733		13.475	13.71	14.69	11.535	15.145	14.1633
		0.839	0.31	0.814	1.932	1.602	1.31		1.932	1.033	1.503	1.571	0.814	1.602				12.94	7.28667	13.59	10.4833	12.2633	12.0867		11.1	15.215	14.53	10.955	14.92	12.065
																																	mean	88.787	169.833	98.4794	148.486
																																	SEM	5.26301	13.5462	7.46623	10.7927
Fig. 10	Fig. 10c		baseline	CFA	CFA-light		Fig. 10e		baseline	SNI	SNI+light		Fig. 10f	NpHR								eYFP									Fig. 10g	NpHR								eYFP									Fig. 10h
		section1	46	102	52			section1	53	123	51		PWT	contralateral				Ipsilateral				contralateral				contralateral					PWL	contralateral				ipsilateral				contralateral				ipsilateral					PWT
	VP-BLA	section2	34	97	66		VP-BLA	section2	64	127	68		VP-BLA	baseline	CFA	CFA+light	CFA	baseline	CFA	CFA+light	CFA	baseline	CFA	CFA+light	CFA	baseline	CFA	CFA+light	CFA		VP-BLA	baseline	CFA	CFA+light	CFA	baseline	CFA	CFA+light	CFA	baseline	CFA	CFA+light	CFA	baseline	CFA	CFA+light	CFA		VP-BLA
	inhibition	section3	47	95	37		inhibition	section3	61	111	84		inhibition	1.503	0.169	1.257	0.088	1.257	0.116	0.157	0.123	1.571	0.116	0.123	0.169	1.033	0.217	0.123	0.284		inhibition	10.8	7.62667	11.32	7.42333	10.8233	5.35	6.37667	5.65333	15.7767	6.28667	6.36333	8.17	12.56	4.44	4.52333	4.69		inhibition
	c-Fos	section4	41	94	60		c-Fos	section4	40	133	67			1.31	0.169	0.74	0.284	1.602	0.217	0.224	0.284	1.033	0.123	0.217	0.414	0.814	0.072	0.224	0.169			13.62	7.11667	11.86	4.57333	10.9167	6.73333	5.48	6.23667	11.6533	5.70667	5.47667	6.19	12.5	5.48333	6.34333	5.57333
	in BLA	section5	60	87	57		in BLA	section5	40	132	62			1.033	0.169	1.065	0.414	1.487	0.088	0.284	0.217	0.814	0.116	0.217	0.224	1.166	0.123	0.123	0.116			10.8233	6.28667	12.3567	6.59667	9.78333	6.7	5.77667	6.78667	11.9667	6.18667	5.31667	6.57333	12.8267	4.86667	5.53	6.66667		SNI
		section6	23	103	45			section6	56	80	55			1.033	0.284	0.904	0.282	0.839	0.147	0.284	0.147	1.503	0.064	0.116	0.169	1.124	0.116	0.157	0.116			12.16	5.97	12.1033	7.32333	10.2633	7.57333	6.18667	7.77667	12.67	5.62	5.83667	6.53667	13.6367	5.17667	6.40333	7.84
	CFA	section7	29	85	47		SNI	section7	46	92	58			1.503	0.171	0.904	0.217	1.31	0.088	0.169	0.116	1.31	0.147	0.217	0.284	1.602	0.123	0.116	0.224			13.9133	6.13333	14.4133	7.62	10.4133	6.99667	6.44667	7.11	14.2467	6.88333	6.36667	5.80667	12.6533	5.31667	5.02	5.80667
		section8	21	83	33			section8	34	83	44			1.124	0.224	0.603	0.284	2.184	0.116	0.284	0.147	1.932	0.088	0.147	0.414	1.166	0.224	0.123	0.157			13.3033	6.41	14.4067	6.64333	13.91	6.89	6.02667	6.77333	12.7867	7.00667	6.13333	7.55333	11.64	5.04	6.04667	7.03
		section9	53		45			section9	47	98				1.503	0.169	1.257	0.123	1.124	0.088	0.532	0.384	1.221	0.217	0.123	0.205	0.814	0.169	0.116	0.169			11.0167	6.89667	13.8167	6.56	13.2833	6.94	6.13667	7.35333	11.41	7.13667	5.80667	6.03	11.51	6.83333	5.52333	7.30667
		section10	64		65			section10	41	102				1.033	0.217	1.257	0.414	1.221	0.169	0.123	0.116											12.4033	6.72333	16.19	7.70667	13.1133	6.74	7.57667	6.14667
		section11	61		66
Fig. S1	Fig. S1b		ChAT	hM3Dq	merge	merge/ChAT	merge/hM3Dq		Fig. S1c	cell	control	CNO		Fig. S1e		ChAT	ChR2-eYFP	merge	merge/ChAT	merge/ ChR2		Fig. S1h		ChAT	NpHR-eYFP	merge	merge/ChAT	merge/ ChR2
	specificity of	section1	21	14	13	0.619048	0.928571		VP ChAT neurons	1	2.69	5.25		specificity of	section1	19	16	16	0.842105	1		specificity of	section 1	20	14	13	0.65	0.928571
	VP ChAT neurons	section2	12	15	11	0.916667	0.733333		hM3Dq	2	2.56	6.42		VP ChAT neurons	section2	29	20	19	0.655172	0.95		VP ChAT neurons	section 2	26	20	19	0.730769	0.95
	with hM3Dq	section3	19	18	13	0.684211	0.722222		Slice recording	3	2.71	5.14		with ChR2	section3	20	17	17	0.85	1		with NpHR	section 3	25	18	18	0.72	1
		section4	20	14	13	0.65	0.928571		CNO effect on	4	4.82	6.15			section4	52	38	37	0.711538	0.973684			section 4	23	15	15	0.652174	1
		section5	17	15	13	0.764706	0.866667		firing rate (Hz)	5	2.5	4.75			section5	44	32	30	0.681818	0.9375			section 5	28	16	13	0.464286	0.8125
		section6	17	14	12	0.705882	0.857143		in VP ChAT neurons	6	2.2	3.2			section6	63	52	52	0.825397	1			section 6	18	12	12	0.666667	1
		section7
																			0.761005	0.976864							0.647316	0.948512
																			0.0358523	0.0113829							0.0392228	0.0299177
Fig. S2	Fig. S2F		sham	SNI		Fig. S2L		sham	SNI
	GACh in VP	slice1	0.02	0.06		GACh in BLA	slice1	0.44	0.2
	stimulation	slice2	0.01	0.07		stimulation	slice2	0.58	0.25
	evoked	slice3	0.03	0.06		evoked	slice3	0.33	0.55
	ACh	slice4	0.05	0.18		ACh	slice4	0.18	0.49
	release	slice5	0.01	0.17		release	slice5	0.25	0.56
		slice6	0.05	0.18			slice6	0.46	0.14
	delta F / F0	slice7	0.03	0.15		delta F / F0	slice7	0.36	0.43
		slice8	0.02	0.11			slice8	0.37	0.47
		slice9	0.02	0.09			slice9	0.15	0.6
		slice10	0.02	0.06			slice10	0.34	0.39
		slice11	0.01	0.06			slice11	0.5	0.45
		slice12	0.04	0.06			slice12	0.51	0.34
		slice13	0.02	0.05			slice13	0.08	0.31
		slice14	0.02	0.14			slice14	0.56	0.54
		slice15	0.02	0.11			slice15	0.39	0.6
		slice16	0.05	0.08			slice16	0.27	0.68
		slice17	0.03	0.08			slice17	0.13	0.54
		slice18	0.04	0.06			slice18	0.27	0.94
		slice19	0.08	0.07			slice19	0.05	0.27
							slice20	0.07	0.65
							slice21	0.09	0.67
							slice22	0.12	0.43
							slice23	0.09	0.23
							slice24	0.35	0.24
							slice25	0.26	0.239
							slice26	0.09	0.19
							slice27	0.13	0.46
							slice28	0.52	0.37
							slice29	0.05	0.31
							slice30	0.41	0.16
Fig. S3	Fig. S3b	Sham		SNI			Fig. S3c	MEC effect			Fig. S3d	MEC effect	sham	SNI		Fig. S3e	firing rate	sham		SNI			Fig. S3g		sham n = 20		SNI n = 18		sham-MEC n = 20		SNI+MEC n =18			Fig. S3h	sham	sham+MEC	SNI	SNI+MEC
	firing rate	baseline	in MEC	baseline	in MEC		# neuorns	increase	decrease		cumulative	0.025	0.117647	0		cumulative		Pre-MEC	in -MEC	Pre-MEC	in -MEC			current	Mean	SEM	Mean	SEM	Mean	SEM	Mean	SEM			64.73	62.64	92.36	84.98
	effect of	4.6	2.15	2.27	0.56		sham	7	10		probability	0.075	0.176471	0.1875		probability	0.25	0	0.117647	0	0.0625		current	0	7.402	1.24997	10.1161	3.28802	5.4505	0.978724	5.61944	1.37818		firing rate	89.69	42.11	79.3	65.1
	mecamylamine	4.76	0	6.64	5.3		SNI	4	12		MEC effect	0.125	0.176471	0.25		firing rate	0.75	0.0588235	0.176471	0	0.1875		evoked	20	22.6745	1.42232	32.3056	4.93955	20.388	2.68253	26.0922	3.95892		at 160 pA	80.18	104.34	110.49	114.36
	(MEC)	5.48	1.61	26.1	7.8							0.175	0.235294	0.25		before	1.25	0.0588235	0.294118	0	0.375		firing	40	36.0415	2.02871	45.7689	4.58957	30.4335	3.24417	40.4139	4.33701			64.18	61.02	142.13	119.8
		10.21	6.66	10.41	1.35							0.225	0.235294	0.3125		and after	1.75	0.117647	0.352941	0	0.375			60	46.648	3.07664	60.8244	5.00472	40.4325	3.65197	53.2183	4.85197			90.47	63.41	109.2	97.01
		0.79	0.019	10.57	5.11							0.275	0.294118	0.4375		MEC	2.25	0.117647	0.411765	0.0625	0.375			80	54.5708	3.42298	70.3428	5.27529	50.0525	3.87829	61.7683	5.40921			82.48	88.33	105.13	100.67
		8.7	6.88	6.87	0.36							0.325	0.352941	0.4375			2.75	0.235294	0.411765	0.0625	0.375			100	63.867	3.14984	79.6483	5.42367	57.8365	4.26873	68.3478	5.73446			76.57	57.7	121.96	115.27
		1.89	0.57	12.08	0.83							0.375	0.352941	0.4375			3.25	0.294118	0.470588	0.0625	0.375			120	72.1785	3.51246	84.9806	6.02615	64.817	4.33732	73.2206	6.26239			60.65	66.04	113.25	109.19
		11.32	6.73	7.75	3.78							0.425	0.352941	0.4375			3.75	0.294118	0.470588	0.125	0.5			140	74.26	5.0831	88.7522	6.34828	71.7325	4.43618	84.9148	5.31452			109.1	53.5	59.65	68.4
		15.34	1.19	7.57	3.84							0.475	0.411765	0.5625			4.25	0.352941	0.470588	0.125	0.5625			160	79.6915	4.54325	100.288	4.82964	75.5155	4.88983	85.41	6.83642			43.7	106.73	111.45	109.15
		7.2	1.18	16.83	1.19							0.525	0.411765	0.625			4.75	0.588235	0.470588	0.1875	0.5625			180	84.8315	3.9821	100.929	6.63598	74.8375	6.62355	93.4778	5.91154			87.97	41.63	88.83	68.64
		2.6	3.27	4.7	1.18							0.575	0.470588	0.625			5.25	0.647059	0.588235	0.1875	0.6875			200	90.4895	3.8458	108.992	4.5007	80.918	6.658	91.7383	7.23317			87.93	83.64	121.46	126.68
		4.22	5.22	17.51	13.52							0.625	0.470588	0.625			5.75	0.647059	0.647059	0.1875	0.6875														85.39	89.81	92.99	84.98
		8.86	13.95	8.26	9.78							0.675	0.529412	0.625			6.25	0.647059	0.647059	0.1875	0.6875														108.28	119.26	86.6	85.31
		4.81	11.15	6.92	15.77							0.725	0.529412	0.625			6.75	0.647059	0.823529	0.375	0.6875														80.78	86.75	88	68.89
		4.89	8.89	11.14	14.96							0.775	0.588235	0.75			7.25	0.705882	0.823529	0.375	0.6875														32.24	69.17	97.99	34.63
		2.6	5.64	3.66	4.03							0.825	0.588235	0.75			7.75	0.705882	0.823529	0.5	0.75														74.9	103.74	68.16	59.67
		3.11	5									0.875	0.588235	0.75			8.25	0.705882	0.823529	0.5625	0.75														82.47	81.55	116.23	24.65
												0.925	0.588235	0.75			8.75	0.823529	0.882353	0.5625	0.75														75.85	62.16
												0.975	0.588235	0.75			9.25	0.823529	0.882353	0.5625	0.75														116.27	66.78
												1.025	0.588235	0.75			9.75	0.823529	0.882353	0.5625	0.8125
												1.075	0.588235	0.75			10.25	0.882353	0.882353	0.625	0.8125
												1.125	0.588235	0.8125			10.75	0.882353	0.882353	0.6875	0.8125
												1.175	0.588235	0.875			11.25	0.941176	0.941176	0.75	0.8125
												1.225	0.647059	0.875			11.75	0.941176	0.941176	0.75	0.8125
												1.275	0.705882	0.875			12.25	0.941176	0.941176	0.8125	0.8125
												1.325	0.705882	0.9375			12.75	0.941176	0.941176	0.8125	0.8125
												1.375	0.705882	0.9375			13.25	0.941176	0.941176	0.8125	0.8125
												1.425	0.705882	0.9375			13.75	0.941176	1	0.8125	0.875
												1.475	0.705882	0.9375			14.25	0.941176		0.8125	0.875
												1.525	0.705882	0.9375			14.75	0.941176		0.8125	0.9375
												1.575	0.764706	0.9375			15.25	1		0.8125	0.9375
												1.625	0.823529	0.9375			15.75	1		0.8125	1
												1.675	0.823529	0.9375			16.25	1		0.8125
												1.725	0.823529	0.9375			16.75	1		0.875
												1.775	0.823529	0.9375			17.25	1		0.875
												1.825	0.882353	0.9375			17.75	1		0.9375
												1.875	0.882353	0.9375			18.25	1		0.9375
												1.925	0.882353	0.9375			18.75	1		0.9375
												1.975	0.882353	0.9375			19.25	1		0.9375
												2.025	0.882353	0.9375			19.75	1		0.9375
												2.075	0.882353	0.9375			20.25	1		0.9375
												2.125	0.882353	0.9375			20.75	1		0.9375
												2.175	0.941176	0.9375			21.25	1		0.9375
												2.225	0.941176	0.9375			21.75	1		0.9375
												2.275	0.941176	1			22.25	1		0.9375
												2.325	1	1			22.75	1		0.9375
																	23.25	1		0.9375
																	23.75	1		0.9375
																	24.25	1		0.9375
																	24.75	1		0.9375
																	25.25	1		0.9375
																	25.75	1		0.9375
																	26.25	1		1
Fig. S4	Fig. S4a	contralateral		ipsilateral			Fig. S4b	contralateral		ipsilateral			Fig. S4c	contralateral		ipsilateral			Fig. S4d	contralateral		ipsilateral			Fig. S4e	eGFP	ChR2		Fig. S4f	eGFP	ChR2		Fig. S4g	eGFP	ChR2	Fig. S4h	eGFP	ChR2	Fig. S4i	eGFP	ChR2		Fig. S4k	VP-ChAT-ChR2					VP-ChAT-eGFP
	repeated	baseline	light	baseline	light		repeated	baseline	light	baseline	light		repeated	baseline	light	baseline	light		repeated	baseline	light	baseline	light		repeated	2961.58	2140.96		repeated	51	64		repeated	340.84	111.2	repeated	38	23	repeated	34	13		repeated	contralateral		ipsilateral			contralateral
	VP ChR2	1.123	1.033	1.033	1.932		VP ChR2	13.02	12.17	12	14.82		VP eGFP	1.932	1.602	1.31	1.602		VP eGFP	12.44	13.32	11.8033	11.4867		light in VP	4159.97	4764.33		light in VP	36	31		light in VP	198.36	127.04	light in VP	22	27	light in VP	28	24		light in BLA	baseline	after light	baseline	after light		baseline
	stimulation	1.932	1.602	1.426	0.814		stimulation	13.92	12.77	10.75	11.51		stimulation	1.221	1.571	1.257	1.31		stimulation	14.08	12.79	11.5267	10.4733			3907.89	4192.38			45	38			152.16	102.68		17	29		22	23		resting	1.065	1.033	1.033	1.602		1.033
	baseline	1.602	0.943	1.602	1.571		baseline	14.83	13.28	13.38	12.18		baseline	1.257	1.503	1.221	1.124		baseline	14.42	12.81	13.72	13.2267		distance	3819.85	3601.35		immobility	43	43		time (s)	190.88	251.56	time (%)	21	24	distance (%)	28	19		PWT	1.033	0.814	1.31	1.033		1.602
	PWT	1.571	1.503	1.503	1.124		PWL	14.84	14.45	14.87	12.25		PWT	1.124	1.221	1.033	1.257		PWL	11.99	10.63	12.2133	11.3		cm	2569.35	2623.79		%	58	55		in center	173.24	233.4	in center	19	23	in center	26	31			1.033	1.602	2.184	1.503		1.571
		1.033	1.065	1.503	1.571			12.9	13.12	15.35	14.46			1.932	1.571	1.221	0.814			14.29	12.59	14.16	13.75			3076.4	3619.22			47	43			92.96	97.16		10	20		16	34			1.31	1.31	1.033	1.602		1.033
		1.503	1.602	1.257	0.904			11.92	12.91	10.16	11.72			1.571	1.602	1.257	1.124			11.05	11.43	12.5767	13.3733			3170.8	3191.13			52	51			118.76	118.6		13	27		21	21			1.932	0.814	2.784	1.503		0.814
		0.839	1.31	1.571	0.662			12.25	14.19	10.89	11.77			1.257	1.033	0.839	1.503			11.08	11.75	13.6033	13.4167			2522.63	2130.36			64.66	64.58			118.6	147.2		16.79	13.18		16.79	13.18			0.814	1.602	1.033	0.814		1.602
		1.31	1.033	1.503	1.033			13.55	13.42	11.49	12.23															2711.61	3303.9			60.7	48.29			147.2	185.64		14.68	16.36		14.68	16.36			1.571	0.839	0.814	0.814		2.184
																										2734.51	2679.7			59.26	57			185.64	161.4		26.98	20.63		26.98	20.63
																											3303.28				65.77				122.48			17.93			17.94
Fig. S5	Fig. S5a	VP-ChAT-NpHR							Fig. S5b	VP-ChAT-eGFP							Fig. S5c	VP-ChAT-NpHR						Fig. S5d	VP-ChAT-eGFP							Fig. S5e	VP-ChAT-NpHR							Fig. S5f	VP-ChAT-eGFP							Fig. S5g	VP-ChAT-NpHR
	PWT	contralateral			ipsilateral				PWT	contralateral			ipsilateral				PWL	contralateral			ipsilateral			PWL	contralateral			ipsilateral				PWT	contralateral			ipsilateral				PWT	contralateral			ipsilateral				PWT	contralateral
	VP yellow	baseline	light	recovery	baseline	light	recovery		VP yellow	baseline	light	recovery	baseline	light	recovery		VP yellow	baseline	light	recovery	baseline	light	recovery	VP yellow	baseline	light	recovery	baseline	light	recovery		VP yellow	baseline	cap+no light	cap+light	baseline	cap+no light	cap+light		VP yellow	baseline	cap+no light	cap+light	baseline	cap+no light	cap+light		VP yellow	baseline
	light	1.221	1.602	1.033	0.814	0.814	1.033		light	1.571	0.814	1.033	1.033	1.221	0.814		light	11.67	14.1	13.51	14.34	12.11	13.21	light	12.7	15.33	12.94	13.4	14.76	14.76		Cap	1.033	0.147	0.284	1.033	0.06	0.284		Cap	1.571	0.047	0.06	1.033	0.147	0.088		Cap	1.033
		0.814	0.832	0.972	1.602	0.904	1.033			1.602	1.033	1.316	1.196	0.814	1.932			11.33	12.06	14.42	12.55	14.18	13.22		11.98	11.42	12.05	11.9	12.83	12.51		15-30 min	0.972	0.069	0.361	1.033	0.157	0.414		15-30 min	1.602	0.169	0.088	1.196	0.224	0.123		45-60 min	0.972
		0.814	1.257	1.065	1.065	1.033	1.503			1.507	1.221	2.184	1.033	1.602	1.033			12.72	12.14	12.79	11.86	13.4	14.1		15.18	12.57	12.14	10.48	10.55	10.95			1.065	0.217	0.329	1.503	0.169	0.532			1.507	0.147	0.217	1.033	0.091	0.169			1.065
		0.943	1.221	0.943	1.932	1.033	1.571			1.033	1.602	1.602	1.033	1.503	0.814			12.84	10.72	15.77	11.68	10.94	13.05		12.07	12.55	11.28	13.17	13.62	9.26			0.943	0.064	0.116	1.571	0.147	0.532			1.033	0.147	0.116	1.033	0.116	0.088			0.943
		1.932	1.602	1.033	1.932	1.31	1.571			1.124	1.602	1.257	2.184	0.839	0.814			16.6367	17.31	15.29	13.1567	14.3367	12.4767		11.22	11.49	9.39	13.36	13.87	12.87			1.033	0.116	0.282	1.571	0.224	0.284			1.124	0.147	0.147	2.184	0.224	0.169			1.033
		1.503	1.426	1.426	1.426	1.124	1.033			1.033	1.571	1.065	1.033	0.839	1.257			14.9833	13.1433	10.93	13.4	15.8433	11.8467		12.34	11.18	11.38	11.34	12.07	11.18			1.033	0.088	0.414	1.503	0.123	0.284			1.033	0.116	0.116	1.033	0.116	0.217			1.033
		1.221	1.033	1.033	1.722	2.184	1.602			1.602	0.814	1.602	1.065	0.814	1.503			15.3267	18.5833	12.09	14.2933	14.1833	11.7767		14.73	15.03	12.35	13.73	13.55	12.28			1.426	0.088	0.284	1.033	0.116	0.703			1.602	0.116	0.217	1.065	0.224	0.414			1.426
		1.571	1.31	1.033	1.503	1.31	1.033			1.571	1.033	1.033	1.033	1.257	1.602			13	15.5033	12.93	11.9633	16.24	11		14.31	13.24	14.41	11.81	12.36	11.35											1.571	0.147	0.169	1.033	0.091	0.224
		1.31	1.033	1.033	1.31	2.184	0.814											11.7233	15.4267	12.3433	15.1533	12.4467	10.25
Fig. S6	Fig. S6f	eYFP		NpHR			Fig. S6g	eYFP		NpHR			Fig. S6i	eYFP		NpHR			Fig. S6j	eYFP		VP-ChAT-NpHR
		precondition	postcondition	precondition	postcondition			precondition	postcondition	precondition	postcondition			precondition	postcondition	precondition	postcondition			precondition	postcondition	precondition	postcondition
	Time (s)	0.53361	0.460835	0.577294	0.342572		Velocity	2.69242	3.79528	2.77754	3.63836		Time (s)	0.361598	0.371033	0.250168	0.403935		Velocity	3.35919	2.94738	3.10115	3.23525
	in light side	0.23638	0.285351	0.467818	0.474984		in light side	3.04396	3.66664	3.21262	3.19978		in light side	0.423223	0.440967	0.292481	0.564529		in light side	3.13122	3.40982	3.94874	3.8108
		0.271123	0.311136	0.748194	0.563357			3.35122	3.27628	1.78539	2.4913			0.361636	0.483999	0.454589	0.403935			3.43836	3.71908	3.37931	3.23539
	naïve mice	0.360564	0.282158	0.567143	0.438249		naïve mice	3.05366	2.83865	2.21965	2.72564		SNI mice	0.466017	0.401932	0.444312	0.570066		SNI mice	4.04353	3.81072	3.42179	3.38213
		0.393208	0.409286	0.408279	0.58382			2.98879	3.94301	1.77078	2.98002			0.529842	0.501414	0.306685	0.562826			2.64884	2.85303	2.99061	3.62676
		0.742091	0.319275	0.428914	0.504259			2.25496	2.02183	1.90145	2.38404			0.42431	0.291994	0.250569	0.897427			3.93316	3.52012	6.47521	2.91723
		0.623922	0.353437	0.653345	0.650849			2.4525	3.91041	1.72803	2.01016			0.394622	0.485006	0.501049	0.73325			4.08509	3.93533	5.47733	3.40263
		0.32938	0.292287	0.425216	0.564603			3.32904	3.67158	2.07813	2.30097			0.588545	0.47019	0.319113	0.629623			1.88846	3.01426	3.95159	4.20303
		0.307075	0.355384	0.427226	0.311288			3.65059	3.47275	2.73129	3.30618			0.269852	0.338669	0.348296	0.756028			3.42951	3.82939	3.24851	3.04464
		0.382854	0.257385	0.361714	0.456233			2.93501	3.3637	1.75668	1.87489			0.461822	0.493928	0.290126	0.593023			3.83366	3.02562	3.83392	3.63906
				0.571533	0.363788					2.05181	2.32372					0.543259	0.853095					3.09485	2.81537
Fig. S7	Fig. S7e-g	Control		CRS-eYFP		CRS-NpHR		CUMS-eYFP		CUMS-NpHR			Fig. S7h-j	Control		CRS-eYFP		CRS-NpHR		CUMS-eYFP		CUMS-NpHR			Fig. S7k-m	Control		CRS-eYFP		CRS-NpHR		CUMS-eYFP		CUMS-NpHR			Fig. S7n-p	Control		CRS-eYFP		CRS-NpHR		CUMS-eYFP		CUMS-NpHR
		pre-light	post-light	pre-light	post-light	pre-light	post-light	pre-light	post-light	pre-light	post-light			pre-light	post-light	pre-light	post-light	pre-light	post-light	pre-light	post-light	pre-light	post-light			pre-light	post-light	pre-light	post-light	pre-light	post-light	pre-light	post-light	pre-light	post-light			pre-light	post-light	pre-light	post-light	pre-light	post-light	pre-light	post-light	pre-light	post-light
	time (s) in	35.5	41.5	37.2	4.3	12.2	18.7	23.4	11.8	20.9	9.6		time (s) in	44.81	31.32	31.83	22.92	27.08	21.32	30.86	3.64	23.11	4.42		immobility	92	106	135	156	96	191	119	95	146	116		immobility	49	100	103	105	120	134	193	122	146	210
	open arms	47.6	30.9	27.5	27.5	33.9	17.4	20.6	9.5	25.8	8.7		center area	43.16	23.52	32.96	34.17	30.36	22.84	15.84	2.64	5.21	20.13		time (s) in	84	62	124	130	161	130	149	111	52	155		time (s) in	72	94	105	138	130	117	73	174	156	138
		23.9	28.7	6.1	2.6	32.2	5.5	40.1	10.3	26.9	10.3			46.62	46.56	39.48	28.48	35.08	17.48	36.66	28.6	30.2	17.86		FST	71	73	142	129	68	125	163	143	66	126		TST	116	78	145	119	152	147	102	102	132	125
	before	61.2	30.6	23.8	13.6	24.3	13.1	19.5	8.8	31.6	13.4		before	22.83	17.56	21.76	37.25	20.72	7.23	33.29	23.68	22.16	25.8		before	95	105	78	87	118	132	131	200	71	125		before	65	116	84	123	154	182	95	158	159	179
	and after	37.2	18.7	30.6	24.7	38.2	30.9	31.7	28.7	19.7	14.3		and after	45.86	18.48	24.08	14.12	38.2	34.8	35.54	23.16	37.5	14.88		and after	88	54	121	46	97	97	88	101	155	152		and after	96	130	136	181	66	127	120	115	62	190
	repeated	47.2	49.2	31.1	15.2	35.8	23.5	8.5	10.5	29.5	15.6		repeated	31.48	44.44	13.65	19.04	19.72	24.48	30.79	0	36.84	18.16		repeated	60	58	141	148	179	134	78	78	115	119		repeated	74	83	64	124	139	107	176	138	171	227
	VP light	41.6	35.3	19.6	9.8	18.2	5.8	12.7	2.4	33.9	12.9		VP light	49.54	22.36	25.67	25.64	14.52	25.84	28.78	32.41	14.32	0.4		VP light	41	120	113	110	134	122	78	135	128	120		VP light	43	56	123	123	86	100	96	192	198	103
	VP ChAT	66.7	16.3	42.3	17.5	40.3	13.2	26	1.2	16.8	5.6		VP ChAT	49.28	31.72	19.04	24.28	34.68	30.12	41.32	22.72	22.68	18.12		VP ChAT	27	73	81	86	114	79	85	108	148	86		VP ChAT	90	82	93	110	109	200	106	163	156	157
	eYFP/NpHR	40.1	30.6	28.9	16	10.8	19.6	22.3	7.8	37	10.1		eYFP/NpHR	42.08	32.16	34.52	15.76	24.96	15.84	36.64	27.92	26.56	4.12		eYFP/NpHR	83	40	112	93	86	92	135	77	119	101		eYFP/NpHR	58	71	133	133	124	130	160	152	172	185
		33.6	36.2	9.4	13.5	14	17.2			23.9	22.3			48.56	23.56	13.48	34.52	32.68	18.25			27.32	21.45			82	80	124	132	150	84			91	125			74	85	105	78	110	106			104	150
Fig. S8	Fig. S8b									Fig. S8c	crs	left-control	left-crs-no light	left-crs-light	right-control	right-crs no light	right-crs light		Fig. S8e								Fig. S8f
	crs		left-control	left-crs-no light	left-crs-light	right-control	right-crs no light	right-crs light			cfos(/mm2)	29.5082	55.7377	65.5738	95.082	59.0164	31.1475		cums	left-control	left-cums-no light	left-cums-light	right-control	right-cums-no light	right-cums-light		cums	left-control	left-cums-no light	left-cums-light	right-control	right-cums-no light	right-cums-light
	chat(+)cfos		0	20	12.5	0	12.5	0			%	67.2131	68.8525	42.623	57.377	63.9344	55.7377		chat(+)cfos	0	0	15.38	0	0	7.69		cfos(/mm)	29.5082	52.459	31.1475	95.082	50.8197	45.9016
	%		0	0	0	4	15.38	12.5				36.0656	85.2459	36.0656	83.6066	31.1475	60.6557		%	0	9.09	15.38	4	0	5.88		%	67.2131	42.623	40.9836	57.377	16.3934	31.1475
			5	0	0	6.06	0	0				104.918	68.8525	32.7869	70.4918	37.7049	65.5738			5	0	0	6.06	6.67	8.33			36.0656	73.7705	31.1475	83.6066	49.1803	21.3115
			0	0	0	0	0	14.29				68.8525	44.2623	60.6557	42.623	54.0984	70.4918			0	0	14.29	0	0	7.69			104.918	37.7049	27.8688	70.4918	39.3443	68.8525
			0	0	14.29	7.89	0	0				70.4918	75.4098	67.2131	54.0984	37.7049	32.7869			0	12.5	0	7.89	0	0			68.8525	49.1803	42.623	42.623	40.9836	50.8197
			0	0	16.67	0	14.29	0				65.5738	65.5738	78.6885	68.8525	52.459	68.8525			0	0	0	0	8.33	0			70.4918	45.9016	24.5902	54.0984	49.1803	45.9016
			6.25	0	5.56	0	0	0				13.1148	68.8525	70.4918	70.4918	52.459	44.2623			6.25	6.25	0	0	0	8.33			65.5738	42.623	27.8688	68.8525	50.8197	27.8688
			0	0	0	9.76	0	0				29.5082	83.6066	77.0492	14.7541	47.541	72.1312			0	0	0	9.76	0	9.09			13.1148	75.4098	18.0328	70.4918	52.459	26.2295
			6.25	0	0	11.11	11.11	12.5				54.0984	80.3279	83.6066	36.0656	40.9836	73.7705			6.25	0	10	11.11	0	0			29.5082	60.6557	24.5902	14.7541	52.459	27.8688
			15.38	12.5	9.09	0	0	0				52.459	59.0164	54.0984	49.1803	37.7049	55.7377			15.38	6.67	0	0	16.67	0			54.0984	72.1312	57.377	36.0656	47.541	31.1475
			7.14	0	13.33	0	0	0				57.377	80.3279	22.9508	67.2131	91.8033	29.5082			7.14	0	0	0	0	0			52.459	22.9508	45.9016	49.1803	24.5902	29.5082
			4.55	0	0	8	0	7.14				63.9344	29.5082	13.1148	36.0656	21.3115	81.9672			4.55	10	0	8	0	0			57.377	16.3934	70.4918	67.2131	29.5082	50.8197
			7.69	0	0	14.81	0	11.11				62.2951	42.623	62.2951	16.3934	44.2623	65.5738			7.69	0	6.25	14.81	11.11	0			63.9344	13.1148	39.3443	36.0656	26.2295	50.8197
			5.26	0	0	0	0	12.5				52.459	65.5738	50.8197	62.2951	49.1803	57.377			5.26	4.76	5.56	0	0	6.67			62.2951	55.7377	52.459	16.3934	54.0984	44.2623
			9.09	0	15	0	0	7.14				63.9344	44.2623	62.2951	52.459	73.7705	31.1475			9.09	0	0	0	9.09	0			52.459	60.6557	31.1475	62.2951	63.9344	14.7541
			7.14	0	0	9.09	16.67	6.25												7.14	4.35	6.25	9.09	0	11.11			63.9344	52.459	75.4098	52.459	77.0492	40.9836
Fig. S9	Fig. S9c	time	mean	SEM		Fig. S9f	VP-ChAT NpHR-hM3Dq						VP-ChAT eYFP-hM3Dq							Fig. S9g	VP-ChAT NpHR-hM3Dq						VP-ChAT eYFP-hM3Dq							Fig. S9j	VP-ChAT-NpHR-hM3Dq
	time course	0.041667	0.953271	0.68			contralateral			ipsilateral			contralateral			ipsilateral				PWL	contralateral			ipsilateral			contralateral			ipsilateral				c-Fos	contralateral			ipsilateral
	of CNO	0.125	1.00623	0.85		CNO stim	baseline	CNO	CNO+light	baseline	CNO	CNO+light	baseline	CNO	CNO+light	baseline	CNO	CNO+light		CNO stim	baseline	CNO	CNO+light	baseline	CNO	CNO+light	baseline	CNO	CNO+light	baseline	CNO	CNO+light		in BLA	baseline	CNO	CNO+light	baseline	CNO	CNO+light
		0.208333	1.00623	0.68		VP ChAT	1.503	0.092	0.943	1.602	0.125	0.312	1.033	0.18	0.125	1.033	0.125	0.284		VP ChAT	13.4	6.10333	11.0567	15.0033	5.79333	6.83	11.37	6.41	6.91667	11.1367	7.02	7.33667		CNO stim	48.8889	101.493	118.557	86.6667	118.853	97.561
		0.291667	1.00623	1.02		NpHR	1.24	0.24	0.839	1.033	0.24	0.18	1.065	0.125	0.092	0.814	0.24	0.092		NpHR	14.9267	7	13.6367	11.4333	7.70333	7.76667	9.87667	5.86333	5.95	11.8767	6.22667	6.50333		VP ChAT	0	105.727	170.886	8.88889	111.538	109.849
		0.375	1.00623	0.85		inhibition	1.065	0.054	0.74	1.602	0.076	0.092	1.065	0.18	0.18	1.257	0.125	0.361		inhibition	12.5367	6.33667	12.2633	14.9033	7.30667	6.62	12.5433	7.85	6.19667	12.21	7.63667	7.25333		NpHR	11.1111	127.193	257.812	11.1111	217.252	146.789
		0.458333	0.953271	1.02		VP-BLA	0.814	0.092	0.943	1.033	0.125	0.18	1.196	0.18	0.092	1.503	0.361	0.24		VP-BLA	14.7733	6.33667	11.53	13.62	6.19	6.85	11.09	5.75667	6.31333	12.7533	7.06333	6.91667		inhibition	40	142.361	78.6026	88.8889	149.826	128.492
		0.541667	1.00623	0.85		projection	1.033	0.092	0.839	1.221	0.092	0.18	1.571	0.125	0.24	1.602	0.092	0.24		projection	13.37	6.86667	12.3767	11.42	7.34	6.82	12.3733	5.75667	6.24667	12.1	6.74667	6.74		VP-BLA	31.1111	131.429	64.0569	17.7778	137.255	90.6344
		0.625	1.00623	0.85			1.503	0.092	0.839	1.033	0.092	0.125	1.033	0.24	0.24	0.814	0.125	0.24			11.1867	6.92667	11.8	14.8767	7.07667	7.59333	11.4733	6.84333	6.62667	12.02	6.93	7.29667		projection	106.667	139.41	76.555	40	141.243	47.1698
		0.708333	1.00623	0.85			1.221	0.092	0.943	1.257	0.125	0.06									14.8133	7.90333	11.2933	11.13	7.19	6.46									51.1111	24.3902	128.205	73.3333	141.791	112.426
		0.791667	1.00623	1.19																															55.5556	35.9281	99.1501	71.1111	135.338	144.886
		0.875	1.00623	0.68																															88.8889	90.9091	112.272	51.1111	211.155	96.3455
		0.958333	1.05919	1.53		Mean	1.197	0.108	0.869	1.254	0.125	0.161	1.16	0.172	0.162	1.17	0.178	0.243			13.572	6.782	11.994	13.198	6.943	6.991	11.454	6.413	6.375	12.016	6.937	7.008				94.8905	127.82		223.776	75.3968
		1.04167	0.953271	0.68		SEM	0.0952	0.0227	0.0292	0.0963	0.0206	0.0309	0.0857	0.0175	0.0281	0.139	0.0421	0.0358			0.527	0.228	0.329	0.685	0.26	0.186	0.394	0.337	0.14	0.215	0.187	0.14
		1.125	1.00623	1.19
		1.20833	0.953271	1.36
		1.29167	1.00623	1.53																														Mean	48.1482	99.373	123.392	49.8765	158.803	104.955
		1.375	1.05919	1.19																														SEM	11.3009	12.9257	17.8955	10.6646	13.2924	9.73255
		1.45833	1.00623	1.53
		1.54167	1.11215	1.7
		1.625	1.21807	1.19
		1.70833	1.21807	2.04
		1.79167	1.21807	2.04
		1.875	1.32399	2.72
		1.95833	1.27103	2.72
		2.04167	1.37695	2.55
		2.125	1.32399	2.72
		2.20833	1.27103	2.21
		2.29167	1.37695	2.55
		2.375	1.32399	2.04
		2.45833	1.32399	2.04
		2.54167	1.37695	2.21
		2.625	1.37695	1.87
		2.70833	1.37695	2.21
		2.79167	1.37695	2.04
		2.875	1.42991	1.7
		2.95833	1.37695	1.87
		3.04167	1.32399	1.7
		3.125	1.37695	1.53
		3.20833	1.32399	1.53
		3.29167	1.37695	1.87
		3.375	1.42991	1.19
		3.45833	1.42991	2.04
		3.54167	1.37695	2.55
		3.625	1.42991	2.38
		3.70833	1.37695	1.53
		3.79167	1.37695	2.04
		3.875	1.37695	1.7
		3.95833	1.37695	1.7
		4.04167	1.37695	1.87
		4.125	1.42991	1.87
		4.20833	1.32399	1.7
		4.29167	1.37695	2.04
		4.375	1.37695	1.19
		4.45833	1.42991	1.87
		4.54167	1.42991	2.04
		4.625	1.32399	1.53
		4.70833	1.32399	2.04
		4.79167	1.37695	1.87
		4.875	1.37695	2.21
		4.95833	1.37695	1.87
		5.04167	1.37695	1.87
		5.125	1.37695	2.21
		5.20833	1.37695	2.21
		5.29167	1.42991	2.38
		5.375	1.37695	2.04
		5.45833	1.37695	2.21
		5.54167	1.37695	2.04
		5.625	1.37695	2.21
		5.70833	1.42991	2.38
		5.79167	1.42991	2.04
		5.875	1.37695	2.21
		5.95833	1.48287	2.38
		6.04167	1.48287	2.04
		6.125	1.42991	2.04
		6.20833	1.42991	2.04
		6.29167	1.37695	2.21
		6.375	1.42991	2.55
		6.45833	1.32399	2.55
		6.54167	1.42991	2.38
		6.625	1.42991	2.04
		6.70833	1.37695	2.38
		6.79167	1.42991	2.21
		6.875	1.42991	2.38
		6.95833	1.48287	2.21
		7.04167	1.37695	2.38
		7.125	1.42991	2.04
		7.20833	1.48287	2.21
		7.29167	1.58878	2.38
		7.375	1.58878	2.21
		7.45833	1.48287	2.21
		7.54167	1.48287	2.04
		7.625	1.53583	2.38
		7.70833	1.48287	2.04
		7.79167	1.48287	2.04
		7.875	1.53583	2.38
		7.95833	1.53583	2.04
		8.04167	1.53583	2.04
		8.125	1.48287	2.38
		8.20833	1.48287	2.38
		8.29167	1.48287	2.21
		8.375	1.37695	2.04
		8.45833	1.42991	2.55
		8.54167	1.42991	2.38
		8.625	1.42991	2.38
		8.70833	1.37695	2.38
		8.79167	1.37695	2.38
		8.875	1.32399	2.38
		8.95833	1.42991	2.89
		9.04167	1.37695	2.72
		9.125	1.32399	2.38
		9.20833	1.32399	2.72
		9.29167	1.32399	3.06
		9.375	1.32399	2.55
		9.45833	1.37695	2.21
		9.54167	1.32399	3.06
		9.625	1.37695	2.89
		9.70833	1.21807	2.38
		9.79167	1.21807	2.89
		9.875	1.16511	2.72
		9.95833	1.27103	2.55
		10.0417	1.21807	2.55
		10.125	1.16511	2.72
		10.2083	1.11215	2.04
		10.2917	1.11215	2.21
		10.375	1.16511	2.72
		10.4583	1.21807	2.21
		10.5417	1.21807	2.21
		10.625	1.21807	2.04
		10.7083	1.27103	2.55
		10.7917	1.21807	2.21
		10.875	1.21807	2.04
		10.9583	1.16511	1.87
		11.0417	1.05919	2.21
		11.125	1.11215	2.04
		11.2083	1.11215	2.04
		11.2917	1.05919	1.7
		11.375	1.05919	1.87
		11.4583	1.00623	1.87
		11.5417	1.05919	2.21
		11.625	1.00623	2.04
		11.7083	1.05919	2.21
		11.7917	1.00623	2.38
		11.875	0.953271	1.87
		11.9583	0.953271	2.21
		12.0417	0.953271	2.21
		12.125	0.900312	2.38
		12.2083	0.847352	1.87
		12.2917	0.847352	2.72
		12.375	0.953271	2.04
		12.4583	0.900312	2.04
		12.5417	0.900312	2.04
		12.625	0.900312	1.7
		12.7083	0.847352	1.87
		12.7917	0.900312	2.21
		12.875	0.900312	2.21
		12.9583	0.794393	1.87
		13.0417	0.794393	2.04
Fig. S10	Fig. S10C		sham	SNI	sham+light	SNI+light		Fig. S10E		sham	SNI		Fig. S10F		time (s)	Mean	SEM		time (s)	Mean	SEM		Fig. S10G	sham	SNI		Fig. S10H		time (s)	Mean	SEM		time (s)	Mean	SEM		Fig. S10G	sham	SNI
	VP ChAT	spike rate	10.8	2.2	9	4.4		light effect	increase	99	90			sham	1	2.41772	0.298001	SNI	1	3.61111	0.429178		light-induced	0.8	2.2			sham	1	2.43636	0.542325	SNI	1	4.22059	0.510145		light-induced	-1.6	-1.4
	ChR2		3.4	0.2	3.2	0.8			decrease	60	68		light increase		2	1.92405	0.320647		2	3.21111	0.352092		increase	0.4	0.6		light increase		2	2.90909	0.722077		2	3.35294	0.524954		decrease	-0.6	-0.8
	recorded		9	4.4	9.8	6			no effect	69	50		of firing		3	2.01266	0.3123		3	3.15556	0.313616		in firing rate	0.6	1.6		of firing		3	2.87273	0.613021		3	4.05882	0.670749		in firing rate	-1.2	-2.4
	BLA neurons		3.8	0.8	4.2	0.8									4	1.81013	0.251626		4	3	0.368213		summary	0.4	20.2		time courses		4	3.07273	0.668107		4	3.63235	0.689474		summary	-0.8	-1.2
			3.2	5.2	3.8	3.8							time courses		5	2.01266	0.294653		5	3.13333	0.387443			2.8	0.8				5	2.70909	0.609505		5	3.17647	0.458047			-0.8	-3.2
			3	6.6	3.4	6.4								light on	6	2.53165	0.373513	light on	6	4.16667	0.446166			0.4	0.2			light on	6	2.74545	0.552447	light on	6	2.39706	0.377797			-0.4	-1.4
			3	3.4	1.4	3.6									7	2.94937	0.438306		7	5.15556	0.508581			0.4	2.2				7	2.23636	0.486839		7	2.16176	0.307651			-0.2	-0.8
			7	6.6	9.8	5.8									8	2.78481	0.349651		8	5.2	0.663889			0.4	2.4				8	1.78182	0.525889		8	2.5	0.45975			-0.2	-1.6
			3.8	9.6	2.8	29.8									9	3.1519	0.409276		9	5.01111	0.572027			0.2	1.2				9	1.87273	0.531217		9	2.88235	0.418791			-0.2	-0.8
			5.2	3.8	5.2	3.8									10	3.03797	0.327988		10	4.63333	0.506746			1.2	0.2				10	1.72727	0.553808		10	2.47059	0.399446			-0.2	-0.6
			1.4	14.8	1.4	13.6								light off	11	2.98734	0.403045	light off	11	4.33333	0.526217			0.4	0.6			light off	11	2.34545	0.575726	light off	11	2.51471	0.380317			-2.2	-1
			4.8	5.2	4.2	6									12	2.55696	0.349687		12	4.04444	0.49262			1.8	0.8				12	2.45455	0.585928		12	2.83824	0.470653			-3.6	-0.6
			3	11.4	3.4	9									13	2.93671	0.409773		13	4.27778	0.505902			0.4	0.8				13	2.49091	0.551015		13	3.20588	0.497826			-4	-2.2
			0.6	4	0.8	3.6									14	2.86076	0.383756		14	3.98889	0.469147			0.6	0.6				14	2.70909	0.650135		14	2.69118	0.374949			-0.4	-0.8
			6.6	7.6	5.6	6.4									15	2.58228	0.326085		15	3.64444	0.442248			1.2	0.4				15	2.21818	0.639703		15	2.61765	0.360488			-0.4	-0.2
			4.6	1	5	1.2									16	2.55696	0.398694		16	3.81111	0.468454			0.2	5.6				16	1.94545	0.556818		16	2.57353	0.462043			-1	-0.4
			7.2	5.2	8.4	2									17	2.59494	0.316955		17	3.67778	0.425418			0.4	0.6				17	2.85455	0.691662		17	2.73529	0.441791			-1.4	-1.8
			5	6.4	5.4	6.6									18	2.70886	0.361284		18	3.34444	0.373318			1.4	0.6				18	2.21818	0.574246		18	2.67647	0.382589			-1.6	-0.8
			5.2	2.4	5	1									19	2.78481	0.338808		19	4.17778	0.460304			2.8	1.8				19	2.58182	0.688379		19	2.08824	0.313394			-2.4	-0.4
			2.2	1.4	4	3.6									20	2.46835	0.35342		20	3.75556	0.445623			0.2	5.2				20	2.07273	0.593939		20	2.64706	0.446312			-0.6	-0.6
			1.8	11.6	2.2	12.2									21	2.51899	0.315591		21	4.05556	0.494757			0.4	1.8				21	2.29091	0.672035		21	2.89706	0.433527			-0.2	-3
			5.6	4.8	6.2	7.2									22	2.05063	0.274349		22	4.02222	0.377579			2	0.2				22	2.69091	0.674136		22	2.67647	0.340712			-0.6	-10
			3.2	6.4	2.8	5.8									23	2.21519	0.29858		23	3.3	0.380698			0.6	2.2				23	2.25455	0.602586		23	2.70588	0.430437			-0.4	-7.2
			5.8	1.8	5.4	1									24	2.12658	0.2995		24	3.83333	0.435403			0.4	1.6				24	2.18182	0.57915		24	2.57353	0.425956			-1.2	-0.4
			2	5.2	2.2	6.4									25	2.32911	0.301312		25	3.92222	0.425242			2.6	1.2				25	3	0.798568		25	2.80882	0.458678			-1	-0.2
			2.6	0.8	3	1																		1.6	1.6													-1	-8.4
			4	6.4	3.4	5.8																		0.4	2													-0.4	-1.6
			0.6	3.2	0.8	3.8																		1	0.8													-1.8	-0.2
			0.2	10.6	1	9																		0.4	0.4													-1	-0.4
			0.2	4.6	2.2	4.6																		1.2	0.4													-1.6	-0.4
			0.6	8	1	7.6																		0.2	1													-1.4	-0.2
			1.6	14	1	13.2																		0.4	0.4													-0.4	-0.6
			0.4	0	0.6	0.5																		3	0.6													-0.4	-0.2
			0	2.2	0.6	3																		0.6	1													-0.2	-0.4
			1.4	1.4	1.6	0.5																		1	1.6													-2.8	-0.4
			2.2	5.6	2.2	4.83333																		0.8	0.4													-0.8	-1.4
			1.4	3.4	1	4																		0.6	1.8													-1.4	-0.8
			0.2	5	0.8	4																		1.4	2.2													0.2	-1.2
			4.2	0.4	2.6	0.333333																		2	1													-2.8	-0.6
			1.6	3.8	0.4	4.5																		0.4	1.8													-1.4	-0.2
			8.2	0.8	9.6	1.16667																		0.8	3.6													-0.2	-1.2
			1	4.4	2	4																		1.2	0.6													-0.8	-0.6
			0	0.6	2.2	5.83333																		4.2	1													-0.8	-0.2
			0	1.6	0.6	1.16667																		1	3.6													-1.2	-0.2
			0.6	12.8	2.6	11.1667																		1.6	0.4													-0.2	-0.4
			0	2.4	2.6	2.83333																		4.4	0.4													-1.2	-0.4
			0	3.8	0.4	4																		1	3.2													-0.2	-0.4
			3.2	0.6	8.2	0.333333																		0	0.4													-1	-0.4
			2.4	2.2	1.6	1.5																		2.4	1.8													0	-0.2
			2.6	0.2	1.8	0.5																		2.6	2													-0.2	-2.8
			2.6	0.4	2.2	0.333333																		0.6	1													-0.2	-0.4
			0.6	4	1	3.83333																		0.8	2.2													-0.4	-0.8
			1.6	0	1	1.83333																		1.4	5.2														-0.8
			0.4	0.2	0.6	0.833333																		1	1.8														-0.4
			0	4.8	0.6	2.83333																		0.8	0.6														-0.2
			1.4	1.8	1.6	0.833333																		0.2	1.4														-0.2
			2.2	3.6	2.2	3.83333																		0.2	0.4														-1.6
			1.4	2.2	1	1.83333																		0.8	0.2														-1.6
			0.2	1.4	0.8	0.666667																		1	0.4														-4
			4.2	0.6	2.6	1.16667																		0.8	4.4														-0.2
			1.6	13.6	0.4	10.3333																		0.6	1.4														-0.8
			7.6	4.4	7.8	5.16667																		1	1.2														-1
			0.2	1.6	1.6	6.83333																		1.4	1.4														-0.4
			5	13.6	7.8	4.83333																		1.4	1.6														-0.4
			6.8	2.6	6.8	5.16667																		0.2	1														-0.6
			1.8	0.2	1.6	0.5																		0.4	0.6														-1.2
			8.4	9.4	8.6	2.5																		0	0.6														-0.8
			0	0.4	0.4	0																		1	1.2														-0.6
			1	1.2	0.8	1																		1	0.4
			1	9.8	1.2	11.8333																		0.6	3
			2.2	15.8	2.6	6.16667																		0.6	1
			0.2	6	0.2	4.5																		2	1.2
			10	3.6	12	5.33333																		0.6	0.6
			1	4.6	1.6	6.16667																		0.6	2
			2.4	3.2	2.2	4.66667																		1	1
			0.2	1.2	0.6	1																		1.2	0.4
			8	2.6	7.8	4.66667																		0.2	2.6
			0.6	1.6	0.4	1.16667																		0	2.4
			4	2.4	6.6	2.33333																		0.4	1.6
			1.4	0.4	1.2	0.333333																			2
			3.4	3	5	2.66667																			1.4
			0.4	0.8	0.4	1.33333																			0
			11.2	2	10.4	1.66667																			0.8
			1.2	2.8	1.6	2.66667																			0.4
			10.8	2.8	8.6	2.66667																			1
			9.6	3.2	10.4	3																			2
			6.4	0.6	7.4	0.166667																			2
			0.4	1.6	0.8	2.16667																			0.4
			10.2	1.4	11.4	2																			1.6
			8.2	0.6	8	0.166667																			1
			0.8	1.4	0.8	1.33333
			0.6	1.4	0.8	2.33333
			26.8	0.2	23.2	0.666667
			2.2	0.8	2.6	1.16667
			1	0.4	4	1.83333
			0.2	0	0.8	0.166667
			1.8	3.2	2.8	3.16667
			16.8	1.2	12.8	0.666667
			2	0.6	1.6	0.166667
			1.4	1.2	1	1.5
			5.6	0.8	6.2	0.666667
			2	2.4	1	2.16667
			0.2	0.4	1	0.666667
			0.4	1.6	1	1.83333
			2	1	1.8	0.666667
			3.4	9.2	0.8	13
			2	6	1.6	7.83333
			3.8	3.8	1.2	4.83333
			0.6	9.4	1.4	9
			0.2	6.4	0.8	6.33333
			0.6	3.8	0	3
			0.2	4	0	3.66667
			0	3.8	1.4	3.66667
			14.4	6.8	8.2	7.83333
			5.2	3.6	2.8	3
			0.8	8.2	0.8	9.16667
			1	3	2.2	4.16667
			1.4	6.6	1.2	6.83333
			1.2	3.8	2	4.33333
			0	6	2.8	7
			0	3.4	1	3.33333
			0	13.6	0.4	14
			0	4.2	1	3.5
			0.2	15.4	0.2	15.5
			0	0.4	1.2	0.833333
			2.8	7.2	3	8.16667
			1.2	1.8	1.8	1.16667
			0.4	0.8	4.8	0.833333
			0.6	7.2	1.6	8.16667
			0.2	7.2	1.4	8.16667
			2	4	6.6	2.33333
			0.2	1.6	1.2	0
			3.8	4.8	3.4	0.666667
			2.8	4.8	0.8	4
			1	9.8	2.8	8.5
			2.2	2.6	2.2	1.5
			1.4	4.6	3.2	3.66667
			0	0.6	4.8	1
			4	0	0.4	0.5
			1.6	0.6	0.2	0.166667
			0	1	0.6	1.66667
			0.6	1.6	0.2	0.666667
			2.4	8.2	1	8.83333
			1.8	9.4	4.2	9.5
			0.6	7.6	0.2	10
			1.6	7	0.8	5.33333
			0.6	1.6	0.6	1.16667
			4.4	0.8	5.8	1.33333
			1.6	2.2	0.6	1.66667
			3.6	13.6	3.4	13.1667
			1.4	5	1.4	6
			1.8	5.8	3.4	5.83333
			1.2	3.2	1.8	4.5
			2.4	2.4	1.8	2.16667
			2	7.4	2.6	8
			2.4	2.2	2	1.83333
			2	0.4	1.4	1
			0.6	4.4	0.6	3.83333
			1.2	2.4	1.4	3.83333
			9.6	2.8	9.6	3.5
			3.4	3.8	3.6	4.16667
			2	1	2	1.83333
			0.8	3.4	1	3.83333
			7.8	3.4	8.2	3
			6.4	2.2	5.8	1
			0.8	10.2	0.4	2.2
			0.6	7.8	0.4	5.2
			9.4	3.8	7.2	1.8
			2	1.6	2.2	0.6
			0.6	0.4	0.6	1.4
			0.2	1.2	0.4	0.4
			4	0.4	4.2	0.2
			1	1.6	1.6	0.4
			6.2	9.2	6.2	4.4
			2.6	6	2.4	1.4
			3.4	3.8	1.8	1.2
			6.2	6.8	6.8	1.4
			3.4	8.2	4	1.6
			0.6	3	0.4	1
			0.8	3.8	1.6	0.6
			0.6	0.4	0.4	0.6
			0.2	7.2	0.2	1.2
			0.8	0.4	3	0.4
			0.8	1.2	1.2	3
			0.2	1	0.8	1
			0	8.6	0.6	1.2
			0.2	0.4	4.8	0.6
			0.2	4	0.2	2
			0.6	2.4	2.6	1
			0.2	1	0.6	0.4
			0	1.2	0	2.6
			0.2	1.4	1	2.4
			0	0.4	0.8	1.6
			6.8	0.6	5.4	2
			0.8	0.2	1.2	1.4
			2.2	4.8	0.8	0
			0.6	0.2	0.4	0.8
			4.6	0.6	3.6	0.4
			0.2	1	0.2	1
			0.6	3.2	0.6	2
			0.6	7.4	2.6	2
			1	0.4	1	0.4
			0.4	2.4	1.4	1.6
			1	1	2.8	1
			4.2	0.2	3	0.6
			1.4	10.6	0.4	12.4
			3.2	6.2	1.4	8.2
			2		1.6
			0.4		0.6
			0.2		0
			0.8		0
			0.8		1.2
			3.2		3.2
			2.4		1.2
			0.6		0.2
			0.6		0.4
			0.2		0.8
			1		0.8
			0.2		0.8
			1		1
			0.2		0.8
			0.2		1.2
			1.2		1
			0.4		0.4
			0.6		0.8
			0.6		0.4
			0.4		0.6
			0.8		1.2
Fig. S11	Fig. S11d		FG-ChAT	FG-CaMKII	overlapping		Fig. S11g		FG-ChAT	FG-GAD67	overlapping
		section1	19	4	1			section1	8	0	0
	VP-BLA	section2	11	2	2		VP-BLA	section2	12	4	2
	ChAT neurons	section3	6	3	1		ChAT neurons	section3	12	11	2
		section4	6	1	1			section4	9	6	3
	CaMKII +?	section5	7	1	1		GAD67 +?	section5	9	9	4
		section6	17	2	1			section6	11	10	3
	Flurogold (FG)	section7	12	0	0		Flurogold (FG)	section7	4	3	1
		section8	12	0	0			section8	5	5	0
		section9	8	3	0			section9	6	3	0
		section10	13	0	0			section10	4	6	1
		section11	14	0	0			section11	8	0	0
		section12	8	2	2			section12	6	4	1
		section13	14	1	0			section13	7	6	1
								section14	12	4	2
								section15	8	1	1
Fig. S12	Fig. S12c	VP-ChAT-NpHR							Fig. S12d	VP-ChAT-eYFP							Fig. S12e	VP-ChAT-NpHR							Fig. S12f	VP-ChAT-eYFP							Fig. S12g	VP-ChAT-NpHR							Fig. S12h	VP-ChAT-eYFP							Fig. S12i
	VP-BLA	contralateral			ipsilateral				VP-BLA	contralateral			ipsilateral				VP-BLA	contralateral			ipsilateral				VP-BLA	contralateral			ipsilateral				VP-BLA	contralateral			ipsilateral				VP-BLA	contralateral			ipsilateral				VP-BLA
	yellow	baseline	light	recovery	baseline	light	recovery		yellow	baseline	light	recovery	baseline	light	recovery		yellow	baseline	light	recovery	baseline	light	recovery		yellow	baseline	light	recovery	baseline	light	recovery		yellow	baseline	Cap	Cap+light	baseline	Cap	Cap+light		yellow	baseline	Cap	Cap+light	baseline	Cap	Cap+light		yellow
	light	1.033	1.503	1.033	1.221	1.571	1.033		light	1.033	1.503	1.033	1.033	2.184	1.932		light	12.4033	15.4733	15.3367	13.1133	12.77	11.96		light	15.7767	13.15	14.1933	12.56	12.9967	12.8767		light	1.503	0.09	0.414	1.257	0.157	0.147		light	1.571	0.169	0.091	1.033	0.116	0.088		light
		1.602	1.932	1.571	1.033	1.503	0.814			1.221	1.31	1.31	1.31	1.487	1.503			11.4233	15.79	13.3733	8.83667	15.0767	12.7133			11.6533	13.5667	15.0267	12.5	13.7867	13.9967			1.31	0.06	0.613	1.602	0.091	0.116			1.033	0.169	0.217	0.814	0.147	0.05
	PWT	0.662	1.571	1.166	1.257	1.033	1.166		PWT	1.602	2.184	1.426	1.487	1.31	2.184		PWL	13.0667	15.2933	11.8033	12.0133	14.4433	11.4767		PWL	11.9667	13.0933	13.7967	12.8267	13.4633	15.87		PWT	1.033	0.088	0.414	1.487	0.06	0.116		PWT	0.814	0.06	0.123	1.166	0.05	0.116		PWL
		2.184	1.033	1.571	1.602	1.033	1.033			0.814	1.124	0.832	2.184	1.31	1.033			12.4833	15.8833	14.0767	12.8933	11.1667	12.6267			12.67	13.51	13.2367	13.6367	13.9933	14.23			1.033	0.088	0.217	0.839	0.088	0.06			1.503	0.147	0.116	1.124	0.091	0.116
	naïve mice	1.033	0.814	1.503	1.033	1.602	2.184		naïve mice	1.503	1.124	2.184	1.033	1.033	1.503		naïve mice	14.63	13.9933	12.3833	13.1833	12.2367	10.77		naïve mice	14.2467	14.57	13.3367	12.6533	14.6067	11.8567		Cap 15-30 min	1.503	0.047	0.483	1.31	0.116	0.116		Cap 15-30 min	1.31	0.123	0.224	1.602	0.147	0.169		Cap 45-60 min
		1.221	1.932	1.503	0.814	1.221	0.662			0.814	1.31	1.503	1.932	1.487	1.571			14.5367	12.81	9.29	11.1933	14.1067	13.72			12.7867	13.2933	14.0967	11.64	11.7233	14.3333			1.124	0.091	0.483	2.184	0.217	0.123			1.932	0.088	0.169	1.166	0.088	0.147
		1.257	1.426	1.31	0.839	1.033	1.932			1.865	1.571	0.814	0.814	1.571	1.571			13.3433	13.9133	15.1433	13.35	12.68	14.3633			11.41	14.4333	15.1167	11.51	13.1967	13.8533			1.503	0.064	0.532	1.124	0.088	0.147			1.221	0.116	0.116	0.814	0.06	0.116
Fig. S13	Fig. S13a	sham	SNI		Fig. S13b	sham	SNI		Fig. S13c	VP-ChAT-eGFP	VP-ChAT-ChR2		Fig. S13d	VP-ChAT-eGFP	VP-ChAT-ChR2		Fig. S13e	VP-ChAT-eGFP	SNI-VP-eGFP	VP-ChAT-NpHR-SNI	Fig. S13f	VP-ChAT-eGFP	VP-EGFP-SNI	VP-ChAT-NpHR-SNI		Fig. S13g	VP-ChAT-eGFP	VP-ChAT-ChR2		Fig. S13h	VP-ChAT-eGFP	VP-ChAT-ChR2		Fig. S13i	VP-ChAT-eGFP	SNI-VP-eGFP	VP-ChAT-NpHR-SNI		Fig. S13j	VP-ChAT-eGFP	VP-EGFP-SNI	VP-ChAT-NpHR-SNI
		11.395	10.6691			195.648	195.648		repeated	12.6779	12.4215		repeated	215.219	212.671		repeated	7.80139	7.95126	6.05291	repeated	201.992	167.65	241.213		repeated	11.1339	11.0751		repeated	157.073	207.772		repeated	9.95491	10.0931	11.1065		repeated	234.135	260.366	200.732
	serum	11.8789	9.12653		serum	204.139	192.553		VP light	13.6184	11.6093		VP light	246.412	276.356		VP light	7.50165	8.80052	5.55334	VP light	200.893	215.145	259.486		BLA light	11.7512	10.8105		VP light	185.257	191.713		BLA light	9.95491	9.56335	11.1065		BLA light	191.231	239.234	205.9
	cortisol	11.4252	11.032		testosterone	202.597	187.903		serum	10.4551	13.6611		serum	212.671	222.846		serum	6.60243	8.65065	6.70234	serum	184.333	157.581	247.68		serum	11.1632	10.5459		serum	171.208	191.713		serum	8.61902	10.6459	8.08928		serum	221.341	216.204	211.058
		10.0037	11.4555			185.575	201.055		cortisol	8.65977	10.8826		testosterone	210.971	232.133		cortisol	8.30095	8.85047	6.50252	testosterone	173.225	166.533	320.638		cortisol	10.7517	11.1927		testosterone	164.694	215.228		cortisol	10.2774	10.8071	11.1526		testosterone	227.319	211.916	248.555
		10.5481	11.8184			181.69	187.903			10.4979	11.5665			220.306	213.521			7.40174	7.35178	7.80139		243.37	156.459	435.456			9.31118	11.2515			176.621	209.905			10.6459	9.51729	10.9223			203.318	205.9	215.347
		12.3326	11.3042			180.134	182.467			9.64294	12.8489			239.704	225.382		sham	8.15108	7.9013	7.35178		223.869		236.89			8.89961	12.4274			165.781	221.599		sham	10.1852	9.01057	10.761			215.347	182.561	231.581
		12.1209	11.153			196.421	181.69			10.1986	9.00174			224.537			SNI	9.20017	7.15195								9.31118							SNI	10.0701	9.26393	9.83975
		11.0925	11.4555				193.327												6.50252
Fig. S14	Fig. S14b	sham	SNI	SNI-NpHR		Fig. S14c	sham	SNI	SNI-NpHR		Fig. S14d	sham	SNI	SNI-NpHR		Fig. S14e	sham	SNI	SNI-NpHR
	VP-NpHR	365	371	459		VP-NpHR	56	46.2	59		VP-NpHR	22	18	18		VP-NpHR	5.288	1.893	0.8449
	heart rate	387	352	336		PR interval	52.2	52.4	61		QRS duration	20.4	19.2	16.3		SDRR	6.868	2.241	2.907
		324	485	353			50.4	48.8	60.8			17.6	18	19.6			0.7787	2.938	7.28
	VP light	549	348	327		VP light	53.2	65.6	48.2		VP light	17.6	17.4	19.8		VP light	8.64	0.8946	4.006
		356	421	446			52.8	60	57.8			17	18	20.8			4.532	4.851	4.142
		416	343	444			56.6	61.6	57.4			19	18.4	20			2.641	3.217	1.911
		351	372	509			51.6	65.6	53.4			18.8	18.8	20.6			4.488	3.081	1.012
		462	447	393			50.5	51	52.6			17	20.8	20.4			5.508	2.568	3.721
[truncated: 82 more columns]

## Sheet: Fig. 1
Fig.1	Fig. 1b	Mouse #	left			right				Fig. 1c	Mouse #	left			right				Fig. 1d	Mouse #	left			right				Fig. 1h	ChAT	non-ChAT		Fig. 1j	Mouse #	Left			Right				Fig. 1k	Mouse #	Left			Right
	PWT		baseline	Gal	recovery	baseline	Gal	recovery		PWT		baseline	MEC	recovery	baseline	MEC	recovery		PWT		baseline	saline	recovery	baseline	saline	recovery		ACh currents	150	161		PWT		baseline2	CNO	CNO+MEC	baseline2	CNO	CNO+MEC		PWT		baseline1	CNO	CNO+slaine	baseline1	CNO	CNO+saline
	Galantamine	1	1.033	0.24	0.839	1.065	0.583	0.839		Mecamylamine	1	1.503	1.462	2.184	1.257	1.602	1.033		saline	1	1.033	0.839	0.814	2.184	0.839	1.487		in VP neurons	93.1	21.2		hM3Dq in	1	1.31	0.24	2.784	1.033	0.24	2.184		hM3Dq in	1	1.033	0.24	0.125	1.503	0.24	0.24
	effect	2	1.571	0.18	1.033	1.257	0.395	1.033		effect	2	2.184	1.426	1.124	1.033	1.426	1.316		effect	2	1.033	1.033	1.257	1.033	1.033	1.221			56.8	65.9		VP ChAT neurons	2	1.033	0.361	2.784	1.571	0.312	2.184		VP ChAT neurons	2	2.784	0.361	0.24	1.033	0.312	0.361
		3	1.033	0.395	1.503	1.033	0.24	1.503			3	0.814	1.426	0.814	1.065	1.31	1.31			3	1.065	1.503	1.033	2.184	1.503	1.571			81.8	45.2		CNO or	3	2.184	0.125	1.033	1.426	0.24	1.124		CNO or	3	1.487	0.125	0.312	2.184	0.24	0.24
		4	1.257	0.312	1.571	2.184	0.361	1.033			4	1.31	1.426	2.184	1.221	1.426	1.602			4	1.932	1.571	1.124	1.503	1.033	1.033			36	76.42		CNO + MEC	4	1.033	0.312	1.124	1.31	0.312	1.503		CNO + saline	4	1.124	0.312	0.24	1.033	0.312	0.46
		5	1.065	0.583	1.722	1.065	0.583	1.033			5	1.602	2.784	1.257	0.814	1.426	1.257			5	1.033	1.722	1.257	1.196	1.033	1.602			65.9	44.6		in VP	5	1.571	0.18	1.31	1.124	0.401	1.033		in VP	5	1.221	0.18	0.401	1.033	0.401	0.24
		6	1.602	0.24	1.065	0.839	0.504	0.839			6	2.184	1.426	0.814	1.426	2.784	2.184			6	0.839	1.065	1.065	1.033	0.839	1.257			82.4	57.7			6	2.184	0.18	1.257	1.033	0.24	1.602			6	0.814	0.18	0.312	1.31	0.24	0.46
		7	1.602	0.46	1.033	0.839	0.24	1.065			7	0.814	2.784	0.814	1.033	1.426	1.602			7	1.602	1.033	1.31	1.426	1.065	1.033			80	84.2			7	1.31	0.361	1.124	1.033	0.24	1.426			7	1.124	0.361	0.46	1.065	0.24	0.583
		8	1.033	0.74	1.932	1.602	0.74	1.257			8	1.033	1.426	1.602	1.257	2.784	0.839			8	1.124	1.932	1.602	1.602	1.257	1.166			134	107			8	1.033	0.18	1.124	1.503	0.125	1.602			8	1.31	0.18	0.092	1.503	0.24	0.125
		9	1.065	0.092	1.033	1.571	0.24	1.033			9	0.839	0.832	1.033	1.221	1.426	1.602			9	2.184	1.033	1.065	1.124	1.033	1.571			109	50			9	1.033	0.24	2.784	1.602	0.24	2.784			9	2.184	0.18	0.092	1.602	0.125	0.092
																													105	48.2			10	1.033	0.125	1.932	1.602	0.24	1.571			10	1.257	0.24	0.125	1.033	0.24	0.24
		Mean	1.25122	0.360222	1.30344	1.27278	0.431778	1.07056			Mean	1.36478	1.66578	1.314	1.14744	1.73444	1.41611			Mean	1.30883	1.29333	1.09167	1.61533	1.38017	1.36183			99.5	39.1			11	0.839	0.24	2.184	1.033	0.125	1.31			11	1.033	0.125	0.066	0.839	0.18	0.092
		SEM	0.0882391	0.0687873	0.127675	0.146632	0.0603982	0.0681785			SEM	0.183101	0.221266	0.185032	0.0596979	0.199879	0.130157			SEM	0.201282	0.0925853	0.0675691	0.230282	0.0888844	0.0923856			62.9	67.1
																													64.7	25.6			Mean	1.51786	0.251286	1.63086	1.21857	0.283571	1.57943			Mean	1.36957	0.251286	0.298571	1.30871	0.283571	0.369143
																													43.4	57.4			SEM	0.185607	0.0358567	0.299739	0.0827857	0.0234011	0.173679			SEM	0.247801	0.0358567	0.0419466	0.161195	0.0234011	0.0517192
																													178	88.5			SD	0.454737	0.0878488	0.734362	0.202825	0.0573327	0.425513			SD	0.607112	0.0878488	0.102769	0.394929	0.0573327	0.126712
																													323	51.9
																													371	70.8
																													82.4	157
																														99.5

## Sheet: Fig. 2
	Fig. 2c							Fig, 2 g		left		right
		ChAT neuron	GCaMP6	Overlapping	overlap/GCaMP	overlap/ChAT		GCaMP6 signal		GCaMP6	eYFP	GCaMP6	eYFP
	section1	14	11	9	0.818182	0.642857		AUC	Trial 1	59.087	-5.11	25.65	-0.89
	section2	22	14	14	1	0.636364			Trial 2	88.69	-2.52	11.71	0.78
	section3	17	12	12	1	0.705882			Trial 3	24.9	-1.83	107.63	-1.98
	section4	20	14	13	0.928571	0.65			Trial 4	30.74	-4.75	81.54	2.88
	section5	17	16	14	0.875	0.823529			Trial 5	51.84	-1.45	34.66	-1.63
	section6	11	10	9	0.9	0.818182			Trial 6	45.86	-4.91	40.42	-1.59
	section7	13	11	10	0.909091	0.769231			Trial 7	10.307	-0.89	10.23	0.12
	section8	15	13	13	1	0.866667			Trial 8	7.17	-0.62	68.28	-3.23
									Trial 9	27.68	2.72	11.25	-1.31
									Trial 10	27.45	0.86	20.35	4.2
	mean				0.928856	0.739089			Trial 11	19.28	-1.63	29.52	-2.02
	SEM				0.0237386	0.0325749			Trial 12	16.75	-6.05	15.19	-3.56
									Trial 13	14.92	-5.2	52.57	-2.23
									Trial 14	14.25	-3.93	52.15	-6.96
									Trial 15	30.62	-1.65	21.63	-4.83
									Trial 16	27.17	0.87	35.33	-3.26
									Trial 17	25.31	-7.49	43.88	-0.96
									Trial 18	52.95	1.66	29.64	-4.23
									Trial 19	12.37	7.01	22.06	1.54
									Trial 20	22.39	-2.22	67.68	-3.07
									Trial 21	15.07	2.82	27.25	1.54
									Trial 22	34.01	-3.09	24.67	-5.2
									Trial 23	66.39		19.4
									Trial 24	56.99		76.73
									Trial 25	41.37

## Sheet: Fig. 3
	Fig. 3b	post surgery day	sham (n = 15)		SNI (n = 16)					Fig. 3c	post surgery day	sham (n = 15)		SNI (n = 16)				Fig.3e	Ipsilateral		Contralateral			Fig.3f	Ipsilateral		Contralateral			Fig. 3h	current	sham n = 22		SNI n = 12			Fig. 3j	current	sham n = 41		SNI n = 50
	PWT		mean	SEM	mean	SEM				PWL		mean	SEM	mean	SEM			c-Fos %	sham	SNI	sham	SNI		c-Fos %	sham	SNI	sham	SNI		Current injection		Mean	SEM	Mean	SEM		Current injection		Mean	SEM	Mean	SEM
		0	1.20213	0.0794	1.46138	0.0934					0	12.1053	0.348	11.5094	0.343			ChAT neurons	7.14	12.5	0	33.33		non-ChAT neurons	68.8525	356.667	93.4426	461.667		evoked firing	0	2.58955	0.972741	4.05667	1.02292	3.39611	evoked firing	0	4.62146	0.836931	4.67924	0.680861
		3	1	0.0668	0.0373125	0.00318					3	10.832	0.349	4.48187	0.247			in VP	7.69	12.5	14.29	21.43		in VP	93.4426	360	96.7213	388.333			20	9.37318	1.46767	15.1708	2.8484	9.45668		20	16.5334	1.32443	16.7258	1.08606
		7	0.906933	0.0514	0.0391875	0.00366					7	11.316	0.311	4.15313	0.187			in SNI mice	0	30.77	0	15.38		in SNI mice	85.2459	265	59.0164	323.333		ChAT	40	15.8064	2.30519	26.6642	3.28578	10.9088	non-ChAT	40	27.2963	1.60949	29.353	1.64107
		14	1.03507	0.0793	0.03775	0.00321					14	11.1787	0.325	4.265	0.0985				11.11	0	0	46.15			77.0492	150	91.8033	230			60	23.2214	3.09813	34.315	3.118	10.3518		60	38.3312	2.40338	40.7234	2.25543
		21	1.13387	0.107	0.0400625	0.00376					21	11.5333	0.291	4.18875	0.199				16	14.29	0	15.38			108.197	103.333	78.6885	188.333			80	29.9282	3.86955	46.4608	4.36747	14.5		80	47.5783	3.20079	50.6778	2.64729
		28	0.894333	0.041	0.038875	0.00339					28	11.7613	0.382	4.2075	0.157				15.79	16.67	14.29	40.91			90.1639	238.333	81.9672	141.667			100	35.9514	4.62484	54.2833	6.07832	20.18		100	55.1679	3.49348	59.8626	2.97815
																			11.76	31.58	11.11	31.58			121.311	195	98.3607	138.333			120	42.0341	5.44124	62.9917	5.5476	18.418		120	62.6961	3.87446	66.5548	3.37103
		post surgery day	0	3	7	14	21	28		post surgery day	0	3	7	14	21	28			5.26	40	9.76	23.08			113.115	138.333	98.3333	315			140	48.0036	6.0344	67.0517	6.64726	22.0689		140	69.5276	4.11559	74.7406	3.63625
			1.033	1.257	0.814	0.839	0.904	0.839			12.5	9.36	9.86	9.83	10.35	11.83			0	16.67	11.11	21.43			105	241.667	120	200			160	53.1364	6.6977	76.7817	6.76615	22.4636		160	77.1439	4.35387	82.1785	3.6661
			0.814	1.602	0.662	0.856	1.602	0.814			12	11.68	11.69	10.37	13.42	12.64									115	220	91.6667	301.667			180	59.1175	7.14801	89.26	7.5628	25.1085		180	82.8302	4.55739	87.9435	3.89276
			0.839	1.221	0.839	1.033	0.832	0.904			13.12	9.3	11.25	11.15	9.95	13.58									128.333	303.333	61.6667	143.333			200	62.0255	7.74385	94.1583	9.42485	31.2905		200	85.4671	4.53699	92.5796	3.97552
			1.932	0.613	1.257	1.602	1.571	1.221			11.94	13.06	14.07	13.16	12.77	14.23									86.6667	131.667	81.6667	368.333
			1.31	0.814	0.904	0.904	1.932	1.033			10.17	10.63	10.78	12.59	13.13	9.82
		Sham	1.033	1.073	0.856	1.257	1.221	0.814		Sham	11.33	11.04	13.43	12.99	11.64	11.53
			1.602	1.257	0.839	1.503	0.839	0.904			13.07	10.9	11.17	11.36	11.38	10.3
			1.487	0.662	0.703	0.839	0.74	0.703			12.57	9.96	12.17	13.13	12.7	11.64
			0.839	0.839	0.904	0.662	0.839	0.839			9.92	10.46	11.19	9.54	10.61	11.29
			1.31	1.033	1.257	0.814	0.839	0.904			12.7	8.78	10.81	10.39	10.21	9.62
			1.257	0.943	0.839	0.904	1.602	1.221			9.73	10.92	10.34	9.59	12.34	11.85
			1.033	1.065	1.033	1.033	1.602	0.814			13.85	13.69	11.91	10.31	10.55	14.46
			1.257	0.839	0.662	0.839	0.613	0.662			12.95	11.42	10.97	11.2	11.83	12.2
			1.221	0.839	1.221	1.602	1.033	0.904			11.63	11.55	10.13	11.13	10.95	10.57
			1.065	0.943	0.814	0.839	0.839	0.839			14.1	9.73	9.97	10.94	11.17	10.86
		post surgery day	0	3	7	14	21	28		post surgery day	0	3	7	14	21	28
			1.932	0.06	0.037	0.047	0.028	0.039			11.37	3.6	3.84	3.72	4.81	4.81
			1.124	0.037	0.036	0.037	0.037	0.053			12.96	4.59	4.44	4.11	3.65	3.7
			1.571	0.028	0.064	0.034	0.064	0.055			13.52	5.63	5.64	3.96	4.45	5.45
		SNI	1.033	0.042	0.047	0.036	0.047	0.037		SNI	10.08	3.01	3.18	4.22	5.7	4.96
			1.932	0.05	0.019	0.042	0.055	0.06			12.71	5.28	5.09	4.61	4.5	3.49
			1.503	0.036	0.042	0.053	0.036	0.028			12.14	4.04	3.88	4.85	4.47	4.4
			1.503	0.037	0.019	0.068	0.069	0.047			11.89	4.78	4.23	4.07	2.8	3.88
			1.865	0.019	0.053	0.024	0.047	0.028			11.51	4.2	4.01	4.45	4.22	4.86
			1.503	0.042	0.047	0.019	0.024	0.037			10.97	4.92	3.75	3.68	3.16	4.02
			1.033	0.053	0.053	0.024	0.042	0.019			10.18	3.21	3.22	4.31	4.54	4.44
			1.602	0.037	0.037	0.028	0.036	0.053			8.63	4.58	4.48	4.4	4.91	3.58
			2.184	0.019	0.053	0.042	0.028	0.019			12.58	4.05	4.88	4.01	3.2	4.47
			1.033	0.047	0.024	0.047	0.019	0.053			10	5.12	3.63	4.17	3.23	4.25
			1.221	0.024	0.053	0.028	0.037	0.024			11.75	4.65	3.44	3.93	4.69	3.6
			1.31	0.047	0.024	0.047	0.019	0.042			10.53	3.25	3.49	4.67	3.85	4.3
			1.033	0.019	0.019	0.028	0.053	0.028			13.33	6.8	5.25	5.08	4.84	3.11

## Sheet: Fig. 4
	Fig. 4b	contralateral		Ipsilateral			Fig. 4c	contralateral		Ipsilateral			Fig. 4d	Contralateral			Ipsilateral				Fig. 4e	Contralateral			Ipsilateral				Fig. 4f	Contralateral			Ipsilateral				Fig. 4g	Contralateral			Ipsilateral
	VP stimulation	no light	light	no light	light		VP stimulation	no light	light	no light	light		VP ChR2	baseline	light	recovery	baseline	light	recovery		VP eYFP	baseline	light	recovery	baseline	light	recovery		VP ChR2	baseline	light	recovery	baseline	light	recovery		VP eYFP	baseline	light	recovery	baseline	light	recovery
	ChR2	0	9	0	50		ChR2	68.5714	157.377	31.4286	137.705		PWT	1.033	0.703	1.31	1.257	0.483	1.033		PWT	0.839	1.426	1.124	0.839	1.033	1.033		PWL	9.95	6.37	8.35	8.66	5.77	9.54		PWL	15.38	13.6367	13.9267	14.7667	14.2667	14.4033
	c-Fos ChAT neurons	0	38	9	58		c-Fos ChAT neurons	80	155.738	91.4286	219.672		n = 15	1.033	0.381	1.31	1.571	0.301	1.31		n = 9	1.033	1.31	2.184	0.832	0.839	1.033		n = 15	12.04	7.23	9.95	10.71	5.69	11.33		n = 9	14.3467	13.65	13.9	15.09	13.7167	12.6267
		6	13	0	81			71.4286	209.836	98.5714	172.131			1.31	0.483	1.257	1.033	0.238	1.503			1.033	1.124	1.033	1.033	1.31	1.31			8.67	5.76	9.43	8.61	5.9	9.29			11.8733	10.46	12.02	14.9	14.6467	13.63
		0	11	0	75			82.8571	118.033	108.571	424.59			1.033	0.187	1.033	1.31	0.187	1.221			1.602	0.839	0.839	1.033	0.814	1.033			14.8867	5.93	14.41	15	6.03667	15.0267			12.3933	11.6067	11.9467	11.2933	11.7067	11.0067
		6	23	5	53			92.8571	103.279	50	236.066			1.932	0.038	1.065	1.033	0.038	0.839			0.839	1.033	1.033	1.033	1.033	1.033			12.0533	5.05333	12.4833	10.07	5.63	10.49			12.48	10.02	11.9867	15.59	14.8633	13.9767
		15	0	0	42			98.5714	239.344	55.7143	126.23			1.033	0.038	1.257	0.814	0.163	1.602			1.065	1.188	1.571	1.605	1.033	2.184			11.5533	6.26	14.5033	9.11333	6.07	11.8267			13.7533	15.37	14.7	9.91	12.2567	11.92
		7	14	10	52			88.5714	273.771	90	288.525			1.033	0.073	1.033	1.221	0.163	1.221			1.503	1.517	1.257	1.571	1.033	2.184			12.69	5.86333	11.6367	11.5067	5.37667	10.0933			12.15	10.2967	11.89	13.77	12.21	13.1733
		5	8	10	48			67.1429	198.361	57.1429	332.787			1.31	0.038	1.602	1.033	0.098	2.184			0.839	1.033	2.184	1.772	0.814	0.814			13.1767	6.09333	11.0133	9.96	5.63333	12.4867			12.38	12.07	14.015	13.555	14.255	14.075
		8	20	9	50			90	136.066	65.7143	127.869			1.257	0.073	0.839	0.814	0.051	0.814			1.033	1.033	1.124	1.124	1.073	1.772			12.56	5.43	11.88	12.7667	6.07333	13.0333			14.035	15.01	12.54	12.72	14.37	15.26
		5	20	7	67			118.571	167.213	54.2857	293.443			1.426	0.073	1.033	1.257	0.051	1.571											11.6633	5.85333	12.1133	10.9267	5.68	14.1167
		7	36	20	45			50	211.475	45.7143	185.246			1.257	0.098	1.571	1.571	0.127	0.814											15.27	7.40333	14.0333	12.81	9.44333	14.6133
		7	0	25	75			72.8571	193.443	117.143	280.328			1.124	0.098	1.31	1.602	0.147	1.257											12.8367	8.03667	15.31	12.71	10.67	16.8067
		12	0	0	79									1.033	0.147	1.571	1.033	0.163	1.571											11.5867	7.48333	14.1567	13.35	11.06	14.94
		0	10	18	77									1.033	0.147	1.571	1.033	0.187	1.065											10.69	7.73333	15.05	13.11	9.62667	15.23
		0	0	8	60									1.31	0.073	1.065	1.221	0.098	0.839											13.9567	6.95667	14.1867	17.38	9.34	16.1933

## Sheet: Fig. 5
	Fig. 5a	sham	SNI		Fig. 5b	sham	SNI		Fig. 5c	time in	sham	SNI	Open arms	sham	SNI		Fig. 5d	sham	SNI			sham	SNI		Fig. 5f	eGFP	ChR2		Fig. 5g	eGFP	ChR2		Fig. 5h	open arm	eGFP	ChR2	open arms	eGFP	ChR2	open arms	eGFP	ChR2		Fig. 5j		Left		right
	Sham n = 15	107.47	172.66		Sham n = 15	86.3	91.36		Sham n = 15	open arms	30.3	21.8	entries %	46.875	42.8571		sham n = 13	50.5489	60.3743		sham n = 13	11.6805	9.4519		sham n =10	85.32	168.69		sham n =10	101.81	152.41		sham n =10	time (s)	44.3	3.4	entries	35	9.375	distance	1033.5	1232.5		repeated		no light	light	no light	light
	SNI n = 15	126.7	141.71		SNI n = 16	56.16	118.6		SNI n = 16	(s)	87.5	14.1		51.4286	28.5714		SNI n = 15	53.3096	44.1345		SNI n = 15	22.0404	10.8532		SNI n = 11	93.8	133.64		SNI n = 11	60.43	142.55		SNI n = 11		36.8	7.1		36	17.6471	in EPM	1081.2	1374.7		blue light	section1	0	10	0	46.88
	TST	91.88	138.78		FST	35.94	134.9		Time inopen		34.4	10.1		41.1765	19.2308		immobility	45.8089	45.5323		% time in center	10.2933	12.0014		repetitive light	108.86	99.02		repetitive light	54.43	186.29		repetitive light		24.6	7.9	repetitive light	35	32.4324	repetitive light	1149.2	914.3		VP ChR2	section2	7.69	19.05	11.11	45.16
	immobility	101.63	179.9		immobility	54.78	149.96		arms (s)		34.7	27.6		51.2195	39.4737		in open	47.0372	57.6025		area in open	15.5187	15.0445		TST	91.98	124.05		FST	66.12	161.21		EPM		25.9	20.4		45	33.3333		797.3	1185.1		c-Fos (%)	section3	16.13	30	7.14	62.07
	time (s)	95.95	201.05		time (s)	75.08	148.76		time (s)		56.3	8.6		52.1739	25		field arena	41.7362	54.8512		field arena	11.6661	8.8706		Immobility time	37.23	154.33		Immobility time	89.51	183.96				18.7	14.4		42	37.5		615.4	1049.3		ChAT	section4	0	10	0	46.88
		76.26	178.1			52.84	106.02				26.7	8.4		36.3636	27.027			54.5046	54.2962			15.3429	5.5628		(s)	101.23	121.63		(s)	57.83	150.9				15.5	15.6		36	38.6364		894	1307.7			section5	7.69	19.05	11.11	35.48
		90.74	156.47			66.8	119.02				11.5	31.2		42.8571	33.3333			37.8803	42.694			11.1719	12.8015			98.07	179.05			43.07	143.32				17.9	6.25291		37	4		1111.1	853.779			section6	16.13	30	7.14	69.57
		57.08	111.37			126.62	91.44				36.6	7.9		37.037	30.7692			44.2197	40.6625			25.743	7.9324			50.26	161.22			83.91	162.91				29.263	0.73557		40.74	3		963.459	1136.33			section7	0	18.52	11.76	56
		85.39	154.65			65.12	112.28				50.7	21.7		33.3333	37.037			50.5232	30.0427			22.4519	10.8632			89.47	160.88			73.58	152.1				22.9323	0.568395		31.08	1		1645.06	891.396			section8	8	25	8	40
		39.63	141.25			92.54	101.52				14.8	22.4		37.1429	26.6667			44.8827	45.6311			18.3203	19.6222			77.28	160			52.73	137.94				31.4233	6.0183		22.99	5		1688.39	833.531			section9	8.11	31.25	19.23	50
		48.13	149.34			74.84	138.08				39.4	28.5		31.5789	48.7179			51.443	62.6711			14.8736	5.6044				144.61			45.48	175.81					12.8679			8			1133.71			section10	17.65	13.04	16.13	22.22
		107.41	165.25			98.46	136.76				46.2	4		38.5965	36.8421			54.0237	66.2489			18.6869	2.4089								161.88														section11	4.35	0	0	40.91
		64.34	173.37			63.2	164.78				16.5	8.2		23.0769	41.1765			43.9169	51.6			20.8766	8.3244																						section12	5.71	16.67	11.54	25
		111.08	144.7			112.6	124.2				19.9	15.8		53.8462	26.6667				46.0578				6.1244																						section13	9.09	14.29	10	53.13
		72.3	155.47			73.42	162.28				38.7	29.3		32.1429	35.4839				45.3911				14.0844																						section14	0	17.65	0	40
							104.98					17.4			25																														section15	12.5	22.73	18.75	43.75
																	mean	47.6796	49.8527			16.8205	9.97001
																	SEM	1.42825	2.47206			1.37729	1.13041

## Sheet: Fig6
Fig. 6d		CFA contralateral				CFA ipsilateral					CFA contralateral				CFA ipsilateral					Fig. 6e	CFA contralateral				CFA ipsilateral					CFA contralateral				CFA ipsilateral					Fig. 6f		SNI				SNI			Fig. 6g
PWT		baseline	CFA	CFA+light	CFA	baseline	CFA	CFA+light	CFA		baseline	CFA	CFA+light	CFA	baseline	CFA	CFA+light	CFA		PWL	baseline	CFA	CFA+light	CFA	baseline	CFA	CFA+light	CFA		baseline	CFA	CFA+light	CFA	baseline	CFA	CFA+light	CFA		PWT	baseline	no light	light		baseline	no light	light		PWL	baseline
	CFA pain	1.033	0.532	0.662	0.483	1.033	0.361	0.839	0.943	CFA pain	1.033	0.147	0.116	0.217	1.571	0.224	0.224	0.157			13.51	6.27333	10.79	7.89	13.21	6.42667	9.81333	5.71333		9.97	7.1	7.46	7.2	11.87	8.02	7.56	8.21			1.033	0.069	0.217		1.033	0.019	0.024			12.9767
	VP ChAT	0.839	0.631	1.511	0.532	1.267	0.839	1.602	0.662	VP ChAT	1.602	0.147	0.284	0.284	1.31	0.361	0.224	0.284		CFA pain	14.42	7.18	14.73	6.44	13.22	6.07333	10.0833	5.59	CFA pain	11.99	7.2	8.27	9.1	10.81	8.51	8.60333	8.37		SNI	2.184	0.05	0.361	SNI	1.257	0.024	0.042		SNI	11.2733
	NpHR	1.571	0.217	1.571	0.483	0.839	0.284	0.832	0.613	eGFP	1.257	0.123	0.06	0.381	1.503	0.123	0.224	0.217		VP ChAT	12.79	6.78333	10.6533	4.94667	14.1	5.27333	10.2667	8.22667	VP ChAT	12.28	7.45	7.78	8.72	9.44	7.13	7.76	7.13		NpHR n = 8	2.184	0.047	0.361	eYFP n = 7	1.31	0.037	0.053		NpHR n = 8	12.07
	inhibition	1.033	0.116	0.943	0.483	0.839	0.384	0.839	0.483	light	1.033	0.147	0.116	0.284	1.033	0.157	0.284	0.116		NpHR	15.77	7.58	13.86	6.86333	13.05	6.71667	9.21333	5.28	eGFP	11.84	6.74	6.74	7.8	12.34	7.09	7.79	7.92			1.31	0.091	0.532		2.184	0.019	0.019			13.58
	n = 9	1.503	0.904	2.184	0.904	1.033	0.381	1.31	0.381	n = 8	1.166	0.224	0.284	0.483	2.184	0.123	0.414	0.284		inhibition	15.29	5.96333	12.4667	7.73667	12.4767	4.30333	10.78	7.03667	light	12.59	7.1	7.26	9.34	16.21	6.7	6.9	7.09			1.503	0.064	0.301		1.033	0.05	0.028			12.4733
		1.033	0.483	1.221	0.703	1.257	0.284	1.033	0.703		1.221	0.284	0.284	0.284	0.943	0.217	0.414	0.217		n = 9	10.93	7.35333	18.9	6.84	11.8467	7.13667	18.5433	6.62333	n = 8	12.14	8.73	7.55	10.39	11.85	8.41	7.7	10.82			1.503	0.036	0.284		1.571	0.037	0.047			14.6233
		1.033	0.839	2.184	0.613	0.603	0.631	1.31	0.381		1.602	0.123	0.217	0.532	2.184	0.284	0.361	0.361			12.09	6.52667	13.37	6.23667	11.7767	5.63333	12.8633	7.08		13.43	7.07	7.25	8.32	11.85	8.42	8.69	9.77			1.033	0.05	0.361		1.033	0.036	0.024			14.54
		1.033	0.147	0.904	0.166	1.503	0.047	0.361	0.047		1.257	0.284	0.217	0.284	1.487	0.361	0.284	0.217			12.93	6.79667	12.16	7.07	11	6.29667	15.0133	6.67		10.49	7.13	8.39	8.32	12.01	7.46	8.02	7.63			1.033	0.047	0.483							11.93
		1.033	0.116	0.839	0.05	1.31	0.069	0.384	0.069												12.3433	6.40667	11.7867	6.69667	10.25	8.24	17.7667	7.31667
[truncated: 38 more columns]

## Sheet: Fig.7
	Fig. 7b	Sham	SNI	SNI+light		Fig. 7c	Sham	SNI	SNI+light		Fig. 7d		Sham	SNI	SNI+light		Sham	SNI	SNI+light		Sham	SNI	SNI+light		Fig. 7f		left			right				Fig. 7g		left			right
	repeated	29.86	169.96	71.92		repeated	60.66	146.66	149.62		repeated	open arms	47.1	3.7	35.8	open arms	34.2857	9.67742	50		1033.5	765.3	1030.7		NpHR		sham	SNI	SNI+light	sham	SNI	SNI+light		NpHR		sham	SNI	SNI+light	sham	SNI	SNI+light
	yellow light	76.14	182.83	115.44		yellow light	78.82	131.82	28.28		yellow light	time (s)	26.4	35.6	43.3	entries%	40	39.2857	42.8571	distance in EPM	1081.2	995	837.8		% c-Fos	section1	0	36.3636	0	25	40	0		number / mm2	section1	152.231	150.502	64.1026	98.1595	150.735	70.8661
	in SNI mice	47.14	155.7	140.32		in SNI mice	41.18	150.28	61.32		in SNI mice		22.7	16	18.625		44.186	42.8571	32		1149.2	1525.77	975.9		ChAT neurons	section2	5.88	16.6667	7.14	7.14	35.7143	7.14		non ChAT	section2	73.2861	142.212	132.212	129.214	86.7679	42.1836
		48.3	85.39	42.01			61.48	176.48	126.06				24.1	18.6	33.4		29.0323	27.5862	38.4615	repetitive light	981.755	1153.97	897.731			section3	8.33	16.6667	9.68	19.05	28.5714	20		neurons	section3	75.067	127.388	46.5116	91.1458	77.5401	95.3437
	TST	101.1	143.99	51.12		FST	58.12	122.52	116.2				15.0457	7.5	23.5132		31.0345	26.3158	32.2581		1245.9	748.858	1914.09		repeated VP	section4	0	9.52381	4.17	13.33	16.6667	15.38		repeated VP	section4	51.1945	127.371	68.2303	74.0741	128.736	82.1256
	immobility	102.96	127.84	106.15		immobility	86.23	179.04	118.42				21.4318	1.7	18.5		45.4545	16.6667	32.5581		1035.86	1374.71	1342.72		photoinhibition	section5	7.69	27.7778	10.53	5.26	11.1111	0		photoinhibition	section5	52.3013	170.833	87.5912	99.359	166.667	56.213
	time	83.62	124.1	59.35		time	73.52	143.68	97.3				44.8241	1.8	17.3209		27.2727	15	36.8421		754.449	1103.13	1184.06			section6	9.09	20	0	0	40	14.29			section6	67.4847	75.8017	75.5396	69.7674	157.377	54.3933
		33.51	170.41	135.56			67.77	160.73	69				50.2529	2.80854	65.1		29.63	13.33	50.625		1063.7	504.793	766.79			section7	0	0	13.79	11.11	33.3333	5.26			section7	67.6692	77.4648	143.969	67.0554	135.965	93.1034
		74.52	138.88	93.52			42.16	152.98	132.38				52.8942	2.57472	17.5		31.03	8.33	31.0345		1481.14	717.739	984.652			section8	5.26	19.0476	0	0	0	18.75			section8	50.7463	102.102	76.4331	48.3871	163.58	86.2534
		57.17	141.05	67.61			50.99	154.14	57.78				26.748	12.7723	29.9		38.89	14.29	42.8571		1493.12	1734.99	1595.52			section9	0	4	8	9.76	28.5714	14.29			section9	105	130.319	101.415	66.313	163.822	25.8065
		58.1	151.77	104.19			41.38	139.64	121.48				35.1433	28.0063	34		31.43	24.32	27.7778		1251.25	961.979	1403.71			section10	4	11.1111	26.19	11.11	11.1111	6.67			section10	115	195.96	45.977	98.3333	167.91	28.4698
		47.69	179.32	102.19			70.86	171.92	125.36				23.9772	2.03953	27.9183		54.17	9.38	56.25		1301.78	1151.1	1176.31			section11	6.06	15.3846	16.98	0	16.6667	0			section11	128.333	161.383	95.7447	91.6667	175.202	47.0588
																										section12	0	21.4286	16.07	0	22.2222	0			section12	86.6667	138.138	86.0534	61.6667	214.286	70.922
																										section13	7.89	15.3846	8.33	8	14.2857	23.08			section13	121.667	139.759	128.205	81.6667	171.254	14.2857
																										section14	0	23.0769	7.69	14.81	37.5	9.09			section14	116.667	132.076	127.036	95	160.819	40.2145
																										section15	0	41.6667		0	28.5714				section15	95	169.811		71.6667	138.643
																																							power = 1.00

## Sheet: Fig. 8
		Fig. 8f		eYFP	GACh		Fig. 8k	contralateral		ipsilateral
		GACh	trial1	1.71707	6.83978			no light	light	no light	light
		eYFP	trial2	1.47728	8.35905		c-Fos neuron	68.8889	60	124.444	260
		BLA	trial3	1.8317	6.01048		in BLA	115.556	88.8889	86.6667	275.556
		Fiber in	trial4	3.31631	6.15426			108.889	115.556	104.444	235.556
		BLA	trial5	0.909604	7.08325		VP-BLA	135.556	180	122.222	266.667
			trial6	2.81094	18.2783		stim	97.7778	160	68.8889	222.222
		Pain stim	trial7	3.26443	10.574			162.222	166.667	100	184.444
			trial8	2.42571	19.8574			135.556	182.222	115.556	208.889
		ACh release	trial9	3.88207	20.2212			162.222	124.444	75.5556	193.333
			trial10	3.05149	25.1037			120	137.778	124.444	220
			trial11	2.76632	24.2631			117.778	93.3333	75.5556	266.667
			trial12	2.42628	6.60844			117.778	104.444	48.8889	251.111
			trial13	1.66678	10.4595			73.3333	84.4444	88.8889	200
			trial14	1.97878	10.7284
			trial15		11.7933
			trial16		12.262
			trial17		6.69593		Mean	117.963	124.815	94.6296	232.037
							SEM	8.45515	11.7137	7.11436	9.13571

## Sheet: Fig. 9
	Fig. 9d	VP-ChAT-ChR2							VP-ChAT-eYFP							Fig. 9e		VP-ChAT-ChR2							VP-ChAT-eYFP							Fig. 9h		left		right			Fig. 9i	eGFP n = 12	ChR2 n = 12		Fig. 9j	eGFP n = 12	ChR2 n = 12		Fig. 9k		eGFP n = 12
	VP-BLA	contralateral			ipsilateral			VP-BLA	contralateral			ipsilateral						contralateral			ipsilateral			VP-BLA	contralateral			ipsilateral						no light	light	no light	light			107.45	173.78			84.22	167.98			open arms	43.9
	stimulation	baseline	light	recovery	baseline	light	recovery	light	baseline	light	recovery	baseline	light	recovery			VP-BLA	baseline	light	recovery	baseline	light	recovery	light	baseline	light	recovery	baseline	light	recovery		repeated	section1	115.903	182.927	82.7423	184.397		repeated	110.28	102.05		repeated	44.28	138.38		repeated	time (s)	22.1
	and PWT	1.31	0.662	1.033	1.503	0.814	1.426	and PWT	1.571	1.503	1.183	1.033	0.814	1.503			stimulation	14.81	5.99	11.48	13	8.67333	12.5633	and PWL	15.7767	13.5933	13.3633	12.56	11.2033	11.3833		light	section2	71.9101	152.838	98.1432	181.818		light	46.18	120.11		light	56.02	155.77		light		55.9
		1.033	0.24	2.184	1.124	0.662	1.31		1.033	1.31	1.503	0.814	1.033	2.184			and PWL	11.3833	7.50333	10.0533	10.78	12.4133	10.5133		11.6533	14.66	14.9733	12.5	13.6333	12.06		VP-BLA	section3	82.1918	250.996	95.9302	107.266		VP-BLA	123.73	158.35		VP-BLA	60.82	190.86		VP-BLA		14.7
		1.571	0.312	1.31	1.033	1.065	1.503		0.814	1.221	1.033	1.166	1.31	1.033				12.7067	6.08667	12.65	11.22	8.57667	12.3033		11.9667	13.5233	13.83	12.8267	12.4733	13.0733		ChR2	section4	109.635	247.423	84.2391	171.34		ChR2	124.33	166.52		ChR2	72.1	133.87		ChR2		13.8
		1.221	0.166	2.784	1.033	1.065	2.184		1.503	1.602	1.033	1.124	1.503	1.221				11.63	7.1	10.5433	12.16	10.4433	10.5467		12.67	12.5167	12.0567	13.6367	12.6067	12.9167			section5	80.3324	200	64.5161	162.162			104.48	80.62			43.54	146.66				28.5
		1.257	0.401	1.033	1.221	0.24	0.839		1.31	1.033	1.033	1.602	1.033	2.184				11.91	6.33667	11.91	12.7167	12.1367	12.7333		14.2467	12.27	12.02	12.6533	10.0867	11.2		c-Fos in	section6	113.095	183.946	59.2105	120.181		TST	65.9	148.62		FST	98.1	141.5		EPM		31.7
		2.184	0.396	1.257	1.033	0.814	1.602		1.932	1.503	1.033	1.166	1.065	2.184				13.2033	6.4	11.8133	10.41	10.9067	11.1		12.7867	12.32	12.3	11.64	13.87	12.9067		BLA	section7	60.0707	158.73	115.265	202.454			103.58	205.31			52.82	81.07				44.4
		1.033	0.24	1.033	0.814	1.602	0.839		1.221	1.033	1.257	0.814	1.065	1.033				10.86	5.25	11.1233	10.37	10.4267	13.9633		11.41	12.3833	14.8267	11.51	10.5633	12.4033			section8	66.4653	89.2193	115.819	126.126			23.34	119.91			59.67	165.39				20.9941
		0.814	0.46	1.221	1.033	1.221	0.814		1.31	2.184	1.503	1.503	1.865	1.602				10.6767	5.94333	9.84	12.0033	10.6833	10.6367		15.195	15.075	14.65	13.085	14.245	15.17			section9	82.2785	161.836	131.579	145.882			100.89	202.88			60.07	135.83				40.6497
		1.033	0.147	1.033	1.571	0.904	1.257		1.602	1.602	1.24	1.033	1.221	1.124				15.11	7.91667	14.18	13.5733	13.5933	12.8667		14.08	14.6	14.98	14.04	13.37	14.53			section10	98.8024	134.146	90.4255	171.687			79.9	182.45			55.52	184.94				23.9017
		1.503	0.284	1.033	1.033	0.839	1.065		1.065	1.033	1.033	1.503	1.932	1.503				12.65	6.75333	15.3967	9.44	15.4667	12.5233		13.055	14.485	14.645	13.83	12.02	15.95			section11	90.9091	132.743	95.8466	73.4694			35.96	197			50.43	172.93				22.3306
		0.814	0.361	1.033	1.033	1.722	1.602		0.814	0.814	1.571	1.602	1.602	1.065				14.1167	7.20333	13.6333	11.17	10.91	11.17		13.425	14.3	14.53	14.35	15.42	11.545			section12	93.8511	143.192	148.036	135.048
		1.602	0.224	2.184	1.602	1.065	1.31		1.31	1.602	1.31	0.814	1.033	2.184				14.5967	6.91	11.31	11.2	13.4367	10.0733		13.475	13.71	14.69	11.535	15.145	14.1633
		0.839	0.31	0.814	1.932	1.602	1.31		1.932	1.033	1.503	1.571	0.814	1.602				12.94	7.28667	13.59	10.4833	12.2633	12.0867		11.1	15.215	14.53	10.955	14.92	12.065
[truncated: 12 more columns]

[truncated: 15 more sheets: Fig. 10, Fig. S1, Fig. S2, Fig. S3, Fig. S4, Fig. S5, Fig. S6, Fig. S7, Fig. S8, Fig. S9, Fig. S10, Fig. S11, Fig. S12, Fig. S13, Fig. S14]
